# Supplementary material for: Exploring flavour-producing core microbiota in multispecies solid-state fermentation of traditional Chinese vinegar
Source: Sci Rep. 2016 May 31;6:26818. doi: 10.1038/srep26818 (PMC4886211; doi:10.1038/srep26818)
Supplement: Supplementary Dataset 1 [file srep26818-s2.xls]

## Sheet: Clone_library
Clone Library Construction
Bacterial 16S rRNA gene
Sample Id	Clone library_Name	Primers	Barcode_Name*	Conc.(ng/uL)	Mixed_Volume
#5_0	MJ1105_11	515F_907R	DB11	4.07	7.37101
#5_1	MJ1105_11	515F_907R	DB12	6.477	4.63177
#5_2	MJ1105_11	515F_907R	DB13	7.064	4.24689
#5_3	MJ1105_11	515F_907R	DB14	6.816	4.40141
#5_4	MJ1105_11	515F_907R	DB16	6.832	4.3911
#5_5	MJ1105_11	515F_907R	DB18	7.557	3.96983
#5_6	MJ1105_11	515F_907R	DB19	6.406	4.68311
#5_7	MJ1105_11	515F_907R	DB20	6.356	4.71995
#5_8	MJ1105_11	515F_907R	DB22	5.755	5.21286
#5_9	MJ1105_11	515F_907R	DB23	6.865	4.36999
#5_10	MJ1105_11	515F_907R	DB24	5.421	5.53403
#5_11	MJ1105_11	515F_907R	DB1	8.899	3.37117
#5_12	MJ1105_11	515F_907R	DB2	8.685	3.45423
#5_13	MJ1105_11	515F_907R	DB3	7.782	3.85505
#5_14	MJ1105_11	515F_907R	DB4	8.882	3.37762
#5_15	MJ1105_11	515F_907R	DB5	6.671	4.49708
#5_16	MJ1105_11	515F_907R	DB7	5.688	5.27426
#5_17	MJ1105_11	515F_907R	DB8	5.088	5.89623
#5_18	MJ1105_11	515F_907R	DB9	5.509	5.44563
#5_sp	MJ1105_11	515F_907R	DB10	8.561	3.50426
#8_0	MJ1105_14	515F_907R	DB11	6.639	4.51875
#8_1	MJ1105_14	515F_907R	DB12	4.981	6.02289
#8_2	MJ1105_14	515F_907R	DB13	5.225	5.74163
#8_3	MJ1105_14	515F_907R	DB14	5.546	5.4093
#8_4	MJ1105_14	515F_907R	DB16	5.051	5.93942
#8_5	MJ1105_14	515F_907R	DB18	4.429	6.77354
#8_6	MJ1105_14	515F_907R	DB19	4.947	6.06428
#8_7	MJ1105_14	515F_907R	DB20	5.342	5.61587
#8_8	MJ1105_14	515F_907R	DB22	5.901	5.08388
#8_9	MJ1105_14	515F_907R	DB23	5.579	5.37731
#8_10	MJ1105_14	515F_907R	DB24	6.794	4.41566
#8_11	MJ1105_14	515F_907R	DB1	5.994	5.00501
#8_12	MJ1105_14	515F_907R	DB2	4.7	6.38298
#8_13	MJ1105_14	515F_907R	DB3	5.655	5.30504
#8_14	MJ1105_14	515F_907R	DB4	6.397	4.6897
#8_15	MJ1105_14	515F_907R	DB5	7.08	4.23729
#8_16	MJ1105_14	515F_907R	DB7	6.836	4.38853
#8_17	MJ1105_14	515F_907R	DB8	7.202	4.16551
#8_18	MJ1105_14	515F_907R	DB9	7.398	4.05515
#8_sp	MJ1105_14	515F_907R	DB10	8.041	3.73088
#9_0	MJ1105_15	515F_907R	DB11	6.116	4.90517
#9_1	MJ1105_15	515F_907R	DB12	5.487	5.46747
#9_2	MJ1105_15	515F_907R	DB13	8.119	3.69504
#9_3	MJ1105_15	515F_907R	DB14	7.082	4.23609
#9_4	MJ1105_15	515F_907R	DB16	6.424	4.66999
#9_5	MJ1105_15	515F_907R	DB18	6.619	4.53241
#9_6	MJ1105_15	515F_907R	DB19	7.154	4.19346
#9_7	MJ1105_15	515F_907R	DB20	7.987	3.7561
#9_8	MJ1105_15	515F_907R	DB22	6.359	4.71772
#9_9	MJ1105_15	515F_907R	DB23	5.919	5.06842
#9_10	MJ1105_15	515F_907R	DB24	7.783	3.85455
#9_11	MJ1105_15	515F_907R	DB1	5.252	5.71211
#9_12	MJ1105_15	515F_907R	DB2	6.116	4.90517
#9_13	MJ1105_16	515F_907R	DB3	4.895	6.1287
#9_14	MJ1105_16	515F_907R	DB4	8.285	3.621
#9_15	MJ1105_16	515F_907R	DB5	8.414	3.56549
#9_16	MJ1105_16	515F_907R	DB7	6.055	4.95458
#9_17	MJ1105_16	515F_907R	DB8	8.75	3.42857
#9_18	MJ1105_16	515F_907R	DB9	7.949	3.77406
#9_sp	MJ1105_15	515F_907R	DB10	7.291	4.11466
#v_am	MJ1105_16	515F_907R	DB11	5.196	5.77367
#v_mp	MJ1105_16	515F_907R	DB22	5.774	5.1957
*DB means double barcodes for two terminal primer. The detailed base composition is not listed duo to the patent secrecy of Majorbio Bio-Pharm Technology Co. Ltd.
Fungal ITS gene
Sample Id	Clone library_Name	Primers	Barcode_Name*	Conc.(ng/uL)	Mixed_Volume
#5_0	MJ1107_3	1737F_2043R	DB14	6.193	4.03682
#5_1	MJ1107_3	1737F_2043R	DB15	8.787	2.84511
#5_2	MJ1107_3	1737F_2043R	DB16	6.648	3.76053
#5_3	MJ1107_3	1737F_2043R	DB17	4.449	5.61924
#5_4	MJ1107_3	1737F_2043R	DB18	4.65	5.37634
#5_5	MJ1107_3	1737F_2043R	DB19	7.386	3.38478
#5_6	MJ1107_3	1737F_2043R	DB20	5.876	4.25459
#5_7	MJ1107_3	1737F_2043R	DB21	5.292	4.72411
#5_8	MJ1107_3	1737F_2043R	DB22	6.732	3.71361
#5_9	MJ1107_3	1737F_2043R	DB23	5.177	4.82905
#5_10	MJ1107_3	1737F_2043R	DB24	5.167	4.8384
#5_11	MJ1107_3	1737F_2043R	DB1	5.202	4.80584
#5_12	MJ1107_3	1737F_2043R	DB2	7.337	3.40739
#5_13	MJ1107_3	1737F_2043R	DB3	7.193	3.4756
#5_14	MJ1107_3	1737F_2043R	DB4	5.871	4.25822
#5_15	MJ1107_3	1737F_2043R	DB5	6.896	3.62529
#5_16	MJ1107_3	1737F_2043R	DB6	5.601	4.46349
#5_17	MJ1107_3	1737F_2043R	DB7	7.142	3.50042
#5_18	MJ1107_3	1737F_2043R	DB8	3.696	6.76407
#5_sp	MJ1107_3	1737F_2043R	DB13	7.347	3.40275
#8_0	MJ1107_5	1737F_2043R	DB2	6.086	4.10779
#8_1	MJ1107_5	1737F_2043R	DB3	6.297	3.97014
#8_2	MJ1107_5	1737F_2043R	DB4	5.639	4.43341
#8_3	MJ1107_5	1737F_2043R	DB5	5.787	4.32003
#8_4	MJ1107_5	1737F_2043R	DB6	6.383	3.91665
#8_5	MJ1107_5	1737F_2043R	DB7	5.194	4.81325
#8_6	MJ1107_5	1737F_2043R	DB8	5.82	4.29553
#8_7	MJ1107_5	1737F_2043R	DB9	4.866	5.13769
#8_8	MJ1107_5	1737F_2043R	DB10	5.37	4.65549
#8_9	MJ1107_5	1737F_2043R	DB11	2.24	11.1607
#8_10	MJ1107_5	1737F_2043R	DB12	1.959	12.7616
#8_11	MJ1107_6	1737F_2043R	DB13	4.171	5.99377
#8_12	MJ1107_6	1737F_2043R	DB14	3.592	6.95991
#8_13	MJ1107_6	1737F_2043R	DB15	2.731	9.15416
#8_14	MJ1107_6	1737F_2043R	DB16	2.905	8.60585
#8_15	MJ1107_6	1737F_2043R	DB17	5.08	4.92126
#8_16	MJ1107_6	1737F_2043R	DB18	2.983	8.38082
#8_17	MJ1107_6	1737F_2043R	DB19	5.01	4.99002
#8_18	MJ1107_6	1737F_2043R	DB20	5.661	4.41618
#8_sp	MJ1107_5	1737F_2043R	DB1	1.877	13.3191
#9_0	MJ1107_6	1737F_2043R	DB22	5.405	4.62535
#9_1	MJ1107_6	1737F_2043R	DB23	6.824	3.66354
#9_2	MJ1107_6	1737F_2043R	DB24	3.944	6.33874
#9_3	MJ1107_6	1737F_2043R	DB1	5.083	4.91836
#9_4	MJ1107_6	1737F_2043R	DB2	4.863	5.14086
#9_5	MJ1107_6	1737F_2043R	DB3	5.882	4.25026
#9_6	MJ1107_6	1737F_2043R	DB4	7.504	3.33156
#9_7	MJ1107_7	1737F_2043R	DB5	4.282	5.83839
#9_8	MJ1107_7	1737F_2043R	DB6	6.23	4.01284
#9_9	MJ1107_7	1737F_2043R	DB7	4.808	5.19967
#9_10	MJ1107_7	1737F_2043R	DB8	6.045	4.13565
#9_11	MJ1107_7	1737F_2043R	DB9	5.789	4.31854
#9_12	MJ1107_7	1737F_2043R	DB10	4.381	5.70646
#9_13	MJ1107_7	1737F_2043R	DB11	3.277	7.62893
#9_14	MJ1107_7	1737F_2043R	DB12	2.372	10.5396
#9_15	MJ1107_7	1737F_2043R	DB13	2.771	9.02201
#9_16	MJ1107_7	1737F_2043R	DB14	4.084	6.12145
#9_17	MJ1107_7	1737F_2043R	DB15	3.082	8.11162
#9_18	MJ1107_7	1737F_2043R	DB16	1.605	15.5763
#9_sp	MJ1107_6	1737F_2043R	DB21	6.025	4.14938
#v_am	MJ1107_7	1737F_2043R	DB22	4.498	5.55803
#v_mp	MJ1107_7	1737F_2043R	DB19	4.851	5.15358
*DB means double barcodes for two terminal primer. The detailed base composition is not listed duo to the patent secrecy of Majorbio Bio-Pharm Technology Co. Ltd.

## Sheet: Sequencing
Alpha diversity
Bacteria
Sample_ID	Bacteria_Raw_reads	Bacteria_Average_Length(bp)	Bacteria_Analyzed_reads	Bacteria_OTUs	Bacteria_Coverage
#5_0	20422	395.41	13692	103	0.999227
#5_1	28023	396.71	24078	58	0.999104
#5_2	11257	396.93	10806	76	0.999083
#5_3	14394	396.92	13910	68	0.998855
#5_4	21748	396.92	21067	74	0.999056
#5_5	22314	396.91	21573	90	0.999308
#5_6	15713	396.85	15174	83	0.999211
#5_7	19119	396.84	18466	88	0.999243
#5_8	20371	396.78	19547	85	0.999029
#5_9	17235	396.59	16410	77	0.99921
#5_10	14271	396.4	13848	94	0.997981
#5_11	28209	396.26	27483	38	0.998874
#5_12	20820	396.09	19937	47	0.998997
#5_13	15644	396.04	15359	55	0.997982
#5_14	20588	396.02	20318	53	0.99813
#5_15	24464	396	24010	40	0.998709
#5_16	22370	396.01	22121	39	0.998689
#5_17	28625	395.99	27978	47	0.999036
#5_18	23202	395.98	22739	43	0.998593
#5_sp	16405	396.56	15080	82	0.998063
#8_0	16308	396.36	13139	92	0.998822
#8_1	24350	396.95	22589	55	0.999426
#8_2	20563	396.96	19772	54	0.999445
#8_3	15046	396.92	14234	50	0.999088
#8_4	22000	396.9	20815	49	0.999043
#8_5	13961	396.8	13175	81	0.998636
#8_6	15514	396.75	14685	80	0.998709
#8_7	20433	396.77	19698	73	0.998887
#8_8	18099	396.67	17220	66	0.999073
#8_9	15632	396.45	15071	72	0.998147
#8_10	14992	396.2	14545	38	0.998833
#8_11	20982	396.11	20379	38	0.99897
#8_12	16149	396.03	15694	36	0.998981
#8_13	13900	396	13703	54	0.998541
#8_14	18932	396	18599	45	0.998333
#8_15	26373	396.11	25527	50	0.998982
#8_16	15104	396.04	14786	59	0.997909
#8_17	27656	396.01	26851	43	0.999032
#8_18	28586	396.03	27929	69	0.998962
#8_sp	15735	396.65	14806	69	0.998472
#9_0	24226	396.15	18416	106	0.999002
#9_1	18915	396.93	17192	84	0.999307
#9_2	24302	396.97	23238	80	0.99927
#9_3	20662	396.9	19424	76	0.999589
#9_4	29526	396.9	28019	79	0.999182
#9_5	20119	396.87	19307	74	0.999276
#9_6	19710	396.8	18631	53	0.999199
#9_7	24402	396.71	23204	64	0.999316
#9_8	24580	396.63	23225	52	0.99897
#9_9	19153	396.42	17834	68	0.998382
#9_10	18468	396.25	17999	43	0.998558
#9_11	22119	396.17	21395	45	0.998599
#9_12	21498	396.04	20936	35	0.99852
#9_13	19759	396.01	19453	60	0.998818
#9_14	21311	396	20956	51	0.998569
#9_15	11656	396	11385	66	0.998156
#9_16	19504	396.01	19224	53	0.998596
#9_17	12516	396.01	12183	65	0.99803
#9_18	28977	396.03	28205	91	0.999043
#9_sp	21941	396.63	20743	70	0.998997
#v_am	23874	396.94	22086	43	0.99923
#v_mp	25092	395.99	23099	102	0.999394
Fungi
Sample_ID	Fungi_Raw_reads	Fungi_Average_length(bp)	Fungi_Analyzed_reads	Fungi_OTUs	Fungi_Coverage
#5_0	16153	285.23	15995	94	0.997999
#5_1	18646	303.32	18469	72	0.998592
#5_2	20305	272.86	19981	141	0.997648
#5_3	21635	250.54	21380	160	0.998176
#5_4	13219	254.15	13029	128	0.996776
#5_5	17452	256.6	17018	142	0.997003
#5_6	28598	252.01	28125	162	0.998436
#5_7	24741	271.28	23918	121	0.998788
#5_8	22221	278.35	21539	132	0.997818
#5_9	17953	275.89	17205	105	0.998314
#5_10	28628	283.34	26995	135	0.998666
#5_11	27303	279.79	26257	128	0.998629
#5_12	16892	278.51	16227	89	0.998521
#5_13	29732	293.52	28377	62	0.99926
#5_14	12127	282.88	11561	90	0.997665
#5_15	26769	283.32	26141	75	0.999388
#5_16	16141	291.42	15451	117	0.997735
#5_17	12550	298.66	12483	35	0.998878
#5_18	24681	282.12	23018	98	0.99874
#5_sp	25200	256.95	24714	136	0.998179
#8_0	11486	286.96	11422	98	0.997198
#8_1	10352	254.33	10164	139	0.995671
#8_2	13098	247.57	12834	144	0.997273
#8_3	24601	248.93	23977	178	0.99804
#8_4	12566	249.89	12225	151	0.996237
#8_5	14195	241.52	13984	152	0.997497
#8_6	22422	249.38	21853	152	0.998398
#8_7	20277	238.84	20126	146	0.999155
#8_8	11714	282.92	10709	111	0.997012
#8_9	16170	249.24	15830	133	0.999052
#8_10	21452	258.1	20957	143	0.998473
#8_11	24894	255.69	24101	160	0.999378
#8_12	19023	245.61	18930	112	0.999472
#8_13	19549	262.62	19298	103	0.999689
#8_14	24320	263.78	23856	164	0.998198
#8_15	23755	259.33	23446	110	0.999744
#8_16	14907	255.18	14787	106	0.999729
#8_17	18831	264.31	18582	146	0.998708
#8_18	26324	259.36	25831	148	0.999342
#8_sp	20498	249.48	20284	130	0.998669
#9_0	22270	291.71	22118	111	0.998192
#9_1	17880	260	17449	147	0.997249
#9_2	13498	258.41	12980	147	0.997612
#9_3	24814	257	24490	153	0.998203
#9_4	20989	243.67	20750	165	0.998169
#9_5	16478	245.67	16260	163	0.997417
#9_6	18248	253.45	17578	165	0.997497
#9_7	25655	256.36	24933	191	0.998155
#9_8	12253	266.74	12014	149	0.996754
#9_9	17071	250.41	16369	138	0.997862
#9_10	29863	251.33	28836	186	0.998717
#9_11	23247	253.46	22865	140	0.999125
#9_12	12494	267.84	12229	120	0.998528
#9_13	17862	251.77	17687	143	0.999208
#9_14	25734	254.88	25328	135	0.999724
#9_15	22047	253.04	21575	121	0.999629
#9_16	16850	246.19	16741	119	0.999403
#9_17	16104	274.78	15629	89	0.999232
#9_18	18690	249.85	18569	109	0.999461
#9_sp	25552	251.03	25362	167	0.998344
#v_am	18606	264.76	17966	97	0.998664
#v_mp	16711	275.18	16562	108	0.998068

## Sheet: Metastats
Metastats results
Bacteria
I vs. II_III	38
OTUs	taxonomy
Bacteria_OTU108	d__Bacteria
Bacteria_OTU124	d__Bacteria; p__Proteobacteria; c__Gammaproteobacteria; o__Pseudomonadales; f__Pseudomonadaceae; g__Pseudomonas; s__Pseudomonas_psychrotolerans
Bacteria_OTU126	d__Bacteria; p__Proteobacteria; c__Alphaproteobacteria; o__Rhizobiales; f__Methylobacteriaceae; g__Methylobacterium; s__Methylobacterium_komagatae
Bacteria_OTU131	d__Bacteria
Bacteria_OTU132	d__Bacteria; p__Proteobacteria; c__Gammaproteobacteria; o__Pseudomonadales; f__Pseudomonadaceae; g__Pseudomonas
Bacteria_OTU136	d__Bacteria; p__Firmicutes; c__Bacilli; o__Lactobacillales; f__Lactobacillaceae; g__Lactobacillus
Bacteria_OTU138	d__Bacteria; p__Proteobacteria; c__Alphaproteobacteria; o__Sphingomonadales; f__Sphingomonadaceae; g__Sphingomonas; s__Sphingomonas_sanguinis
Bacteria_OTU144	d__Bacteria; p__Proteobacteria; c__Alphaproteobacteria; o__Rhizobiales; f__Rhizobiaceae; g__Rhizobium
Bacteria_OTU148	d__Bacteria; p__Proteobacteria; c__Gammaproteobacteria; o__Pseudomonadales; f__Pseudomonadaceae; g__Pseudomonas
Bacteria_OTU157	d__Bacteria; p__Proteobacteria; c__Alphaproteobacteria; o__Sphingomonadales; f__Sphingomonadaceae; g__Sphingomonas
Bacteria_OTU179	d__Bacteria; p__Proteobacteria; c__Gammaproteobacteria; o__Xanthomonadales; f__Xanthomonadaceae; g__Rhodanobacter
Bacteria_OTU185	d__Bacteria
Bacteria_OTU188	d__Bacteria; p__Proteobacteria; c__Alphaproteobacteria; o__Sphingomonadales; f__Sphingomonadaceae; g__Sphingomonas; s__Sphingomonas_phyllosphaerae
Bacteria_OTU189	d__Bacteria; p__Proteobacteria; c__Gammaproteobacteria; o__Xanthomonadales; f__Xanthomonadaceae; g__Stenotrophomonas; s__uncultured_eubacterium
Bacteria_OTU19	d__Bacteria
Bacteria_OTU195	d__Bacteria
Bacteria_OTU197	d__Bacteria; p__Bacteroidetes; c__Sphingobacteria; o__Sphingobacteriales; f__Sphingobacteriaceae; g__Pedobacter; s__uncultured_organism
Bacteria_OTU199	d__Bacteria; p__Firmicutes; c__Bacilli; o__Bacillales; f__Staphylococcaceae; g__Staphylococcus
Bacteria_OTU208	d__Bacteria; p__Proteobacteria
Bacteria_OTU21	d__Bacteria; p__Proteobacteria; c__Alphaproteobacteria; o__Sphingomonadales; f__Sphingomonadaceae; g__Sphingomonas
Bacteria_OTU234	d__Bacteria; p__Proteobacteria; c__Alphaproteobacteria; o__Rhodospirillales; f__Acetobacteraceae; g__Acetobacter
Bacteria_OTU241	d__Bacteria; p__Actinobacteria; c__Actinobacteria; o__Actinomycetales; f__Microbacteriaceae; g__Microbacterium; s__Microbacterium_trichothecenolyticum
Bacteria_OTU243	d__Bacteria; p__Proteobacteria; c__Alphaproteobacteria; o__Sphingomonadales; f__Sphingomonadaceae; g__Sphingomonas
Bacteria_OTU245	d__Bacteria; p__Proteobacteria; c__Alphaproteobacteria; o__Rhizobiales; f__Methylobacteriaceae; g__Methylobacterium; s__Methylobacterium_aquaticum
Bacteria_OTU246	d__Bacteria
Bacteria_OTU26	d__Bacteria; p__Firmicutes; c__Bacilli; o__Lactobacillales; f__Lactobacillaceae; g__Lactobacillus; s__Lactobacillus_fermentum_IFO_3956
Bacteria_OTU264	d__Bacteria; p__Proteobacteria; c__Betaproteobacteria; o__Burkholderiales; f__Comamonadaceae
Bacteria_OTU266	d__Bacteria; p__Bacteroidetes; c__Sphingobacteria; o__Sphingobacteriales; f__Sphingobacteriaceae; g__Sphingobacterium; s__Sphingobacterium_thalpophilum
Bacteria_OTU27	d__Bacteria; p__Actinobacteria; c__Actinobacteria; o__Actinomycetales; f__Micrococcaceae; g__Arthrobacter
Bacteria_OTU29	d__Bacteria; p__Proteobacteria; c__Alphaproteobacteria; o__Rhizobiales; f__Methylobacteriaceae; g__Methylobacterium; s__Methylobacterium_adhaesivum
Bacteria_OTU3	d__Bacteria; p__Proteobacteria; c__Betaproteobacteria; o__Burkholderiales; f__Alcaligenaceae
Bacteria_OTU37	d__Bacteria; p__Proteobacteria; c__Gammaproteobacteria; o__Xanthomonadales; f__Xanthomonadaceae; g__Xanthomonas
Bacteria_OTU39	d__Bacteria; p__Bacteroidetes; c__Flavobacteria; o__Flavobacteriales; f__Flavobacteriaceae; g__Chryseobacterium
Bacteria_OTU60	d__Bacteria; p__Proteobacteria; c__Alphaproteobacteria; o__Rhodospirillales; f__Acetobacteraceae; g__Roseomonas
Bacteria_OTU76	d__Bacteria; p__Proteobacteria; c__Alphaproteobacteria; o__Rhizobiales; f__Aurantimonadaceae; g__Aurantimonas
Bacteria_OTU78	d__Bacteria; p__Proteobacteria; c__Alphaproteobacteria; o__Rhodospirillales; f__Acetobacteraceae; g__Acetobacter
Bacteria_OTU80	d__Bacteria; p__Proteobacteria; c__Alphaproteobacteria; o__Rhodospirillales; f__Acetobacteraceae; g__Acetobacter
Bacteria_OTU95	d__Bacteria
II vs. I_III	29
OTUs	taxonomy
Bacteria_OTU1	d__Bacteria; p__Firmicutes; c__Bacilli; o__Lactobacillales; f__Lactobacillaceae; g__Lactobacillus
Bacteria_OTU124	d__Bacteria; p__Proteobacteria; c__Gammaproteobacteria; o__Pseudomonadales; f__Pseudomonadaceae; g__Pseudomonas; s__Pseudomonas_psychrotolerans
Bacteria_OTU125	d__Bacteria; p__Firmicutes; c__Bacilli; o__Lactobacillales; f__Lactobacillaceae; g__Lactobacillus
Bacteria_OTU126	d__Bacteria; p__Proteobacteria; c__Alphaproteobacteria; o__Rhizobiales; f__Methylobacteriaceae; g__Methylobacterium; s__Methylobacterium_komagatae
Bacteria_OTU127	d__Bacteria; p__Proteobacteria; c__Betaproteobacteria; o__Burkholderiales; f__Comamonadaceae; g__Comamonas; s__Comamonas_testosteroni_CNB-2
Bacteria_OTU131	d__Bacteria
Bacteria_OTU132	d__Bacteria; p__Proteobacteria; c__Gammaproteobacteria; o__Pseudomonadales; f__Pseudomonadaceae; g__Pseudomonas
Bacteria_OTU136	d__Bacteria; p__Firmicutes; c__Bacilli; o__Lactobacillales; f__Lactobacillaceae; g__Lactobacillus
Bacteria_OTU138	d__Bacteria; p__Proteobacteria; c__Alphaproteobacteria; o__Sphingomonadales; f__Sphingomonadaceae; g__Sphingomonas; s__Sphingomonas_sanguinis
Bacteria_OTU144	d__Bacteria; p__Proteobacteria; c__Alphaproteobacteria; o__Rhizobiales; f__Rhizobiaceae; g__Rhizobium
Bacteria_OTU149	d__Bacteria
Bacteria_OTU157	d__Bacteria; p__Proteobacteria; c__Alphaproteobacteria; o__Sphingomonadales; f__Sphingomonadaceae; g__Sphingomonas
Bacteria_OTU188	d__Bacteria; p__Proteobacteria; c__Alphaproteobacteria; o__Sphingomonadales; f__Sphingomonadaceae; g__Sphingomonas; s__Sphingomonas_phyllosphaerae
Bacteria_OTU189	d__Bacteria; p__Proteobacteria; c__Gammaproteobacteria; o__Xanthomonadales; f__Xanthomonadaceae; g__Stenotrophomonas; s__uncultured_eubacterium
Bacteria_OTU197	d__Bacteria; p__Bacteroidetes; c__Sphingobacteria; o__Sphingobacteriales; f__Sphingobacteriaceae; g__Pedobacter; s__uncultured_organism
Bacteria_OTU199	d__Bacteria; p__Firmicutes; c__Bacilli; o__Bacillales; f__Staphylococcaceae; g__Staphylococcus
Bacteria_OTU21	d__Bacteria; p__Proteobacteria; c__Alphaproteobacteria; o__Sphingomonadales; f__Sphingomonadaceae; g__Sphingomonas
Bacteria_OTU23	d__Bacteria; p__Firmicutes; c__Bacilli; o__Bacillales; f__Bacillaceae_1; g__Bacillus; s__Bacillus_amyloliquefaciens_subsp._plantarum
Bacteria_OTU241	d__Bacteria; p__Actinobacteria; c__Actinobacteria; o__Actinomycetales; f__Microbacteriaceae; g__Microbacterium; s__Microbacterium_trichothecenolyticum
Bacteria_OTU243	d__Bacteria; p__Proteobacteria; c__Alphaproteobacteria; o__Sphingomonadales; f__Sphingomonadaceae; g__Sphingomonas
Bacteria_OTU245	d__Bacteria; p__Proteobacteria; c__Alphaproteobacteria; o__Rhizobiales; f__Methylobacteriaceae; g__Methylobacterium; s__Methylobacterium_aquaticum
Bacteria_OTU249	d__Bacteria; p__Firmicutes; c__Bacilli; o__Lactobacillales; f__Lactobacillaceae; g__Lactobacillus; s__uncultured_prokaryote
Bacteria_OTU26	d__Bacteria; p__Firmicutes; c__Bacilli; o__Lactobacillales; f__Lactobacillaceae; g__Lactobacillus; s__Lactobacillus_fermentum_IFO_3956
Bacteria_OTU27	d__Bacteria; p__Actinobacteria; c__Actinobacteria; o__Actinomycetales; f__Micrococcaceae; g__Arthrobacter
Bacteria_OTU37	d__Bacteria; p__Proteobacteria; c__Gammaproteobacteria; o__Xanthomonadales; f__Xanthomonadaceae; g__Xanthomonas
Bacteria_OTU60	d__Bacteria; p__Proteobacteria; c__Alphaproteobacteria; o__Rhodospirillales; f__Acetobacteraceae; g__Roseomonas
Bacteria_OTU78	d__Bacteria; p__Proteobacteria; c__Alphaproteobacteria; o__Rhodospirillales; f__Acetobacteraceae; g__Acetobacter
Bacteria_OTU80	d__Bacteria; p__Proteobacteria; c__Alphaproteobacteria; o__Rhodospirillales; f__Acetobacteraceae; g__Acetobacter
Bacteria_OTU91	d__Bacteria; p__Actinobacteria; c__Actinobacteria; o__Actinomycetales; f__Micrococcaceae; g__Nesterenkonia; s__Nesterenkonia_halophila
III vs. I_II	52
OTUs	taxonomy
Bacteria_OTU107	d__Bacteria; p__Proteobacteria; c__Gammaproteobacteria; o__Oceanospirillales; f__Halomonadaceae; g__Halomonas; s__Halomonas_nitritophilus
Bacteria_OTU11	d__Bacteria; p__Firmicutes; c__Bacilli; o__Lactobacillales; f__Lactobacillaceae; g__Lactobacillus
Bacteria_OTU116	d__Bacteria; p__Firmicutes; c__Bacilli; o__Bacillales; f__Bacillales_Incertae_Sedis_XII; g__Exiguobacterium; s__Exiguobacterium_sp._AT1b
Bacteria_OTU123	d__Bacteria; p__Firmicutes; c__Bacilli; o__Lactobacillales; f__Streptococcaceae; g__Streptococcus; s__Streptococcus_agalactiae_2603V_R
Bacteria_OTU124	d__Bacteria; p__Proteobacteria; c__Gammaproteobacteria; o__Pseudomonadales; f__Pseudomonadaceae; g__Pseudomonas; s__Pseudomonas_psychrotolerans
Bacteria_OTU126	d__Bacteria; p__Proteobacteria; c__Alphaproteobacteria; o__Rhizobiales; f__Methylobacteriaceae; g__Methylobacterium; s__Methylobacterium_komagatae
Bacteria_OTU128	d__Bacteria; p__Bacteroidetes; c__Flavobacteria; o__Flavobacteriales; f__Flavobacteriaceae; g__Flavobacterium
Bacteria_OTU131	d__Bacteria
Bacteria_OTU132	d__Bacteria; p__Proteobacteria; c__Gammaproteobacteria; o__Pseudomonadales; f__Pseudomonadaceae; g__Pseudomonas
Bacteria_OTU136	d__Bacteria; p__Firmicutes; c__Bacilli; o__Lactobacillales; f__Lactobacillaceae; g__Lactobacillus
Bacteria_OTU138	d__Bacteria; p__Proteobacteria; c__Alphaproteobacteria; o__Sphingomonadales; f__Sphingomonadaceae; g__Sphingomonas; s__Sphingomonas_sanguinis
Bacteria_OTU140	d__Bacteria; p__Firmicutes; c__Bacilli; o__Lactobacillales; f__Carnobacteriaceae; g__Carnobacterium; s__Carnobacterium_maltaromaticum_LMA28
Bacteria_OTU141	d__Bacteria; p__Firmicutes; c__Bacilli; o__Lactobacillales; f__Streptococcaceae; g__Streptococcus; s__Streptococcus_thermophilus_LMD-9
Bacteria_OTU144	d__Bacteria; p__Proteobacteria; c__Alphaproteobacteria; o__Rhizobiales; f__Rhizobiaceae; g__Rhizobium
Bacteria_OTU157	d__Bacteria; p__Proteobacteria; c__Alphaproteobacteria; o__Sphingomonadales; f__Sphingomonadaceae; g__Sphingomonas
Bacteria_OTU162	d__Bacteria; p__Proteobacteria
Bacteria_OTU178	d__Bacteria; p__Firmicutes; c__Bacilli; o__Bacillales; f__Planococcaceae
Bacteria_OTU180	d__Bacteria; p__Proteobacteria; c__Gammaproteobacteria; o__Pseudomonadales; f__Moraxellaceae; g__Enhydrobacter; s__uncultured_bacterium
Bacteria_OTU188	d__Bacteria; p__Proteobacteria; c__Alphaproteobacteria; o__Sphingomonadales; f__Sphingomonadaceae; g__Sphingomonas; s__Sphingomonas_phyllosphaerae
Bacteria_OTU189	d__Bacteria; p__Proteobacteria; c__Gammaproteobacteria; o__Xanthomonadales; f__Xanthomonadaceae; g__Stenotrophomonas; s__uncultured_eubacterium
Bacteria_OTU196	d__Bacteria; p__Firmicutes; c__Bacilli; o__Lactobacillales; f__Streptococcaceae; g__Lactococcus; s__Lactococcus_piscium
Bacteria_OTU197	d__Bacteria; p__Bacteroidetes; c__Sphingobacteria; o__Sphingobacteriales; f__Sphingobacteriaceae; g__Pedobacter; s__uncultured_organism
Bacteria_OTU199	d__Bacteria; p__Firmicutes; c__Bacilli; o__Bacillales; f__Staphylococcaceae; g__Staphylococcus
Bacteria_OTU203	d__Bacteria; p__Proteobacteria; c__Gammaproteobacteria; o__Enterobacteriales; f__Enterobacteriaceae
Bacteria_OTU207	d__Bacteria; p__Firmicutes; c__Bacilli; o__Bacillales
Bacteria_OTU21	d__Bacteria; p__Proteobacteria; c__Alphaproteobacteria; o__Sphingomonadales; f__Sphingomonadaceae; g__Sphingomonas
Bacteria_OTU211	d__Bacteria; p__Firmicutes; c__Bacilli; o__Lactobacillales; f__Lactobacillaceae; g__Lactobacillus
Bacteria_OTU215	d__Bacteria; p__Firmicutes; c__Bacilli; o__Lactobacillales; f__Lactobacillaceae; g__Lactobacillus
Bacteria_OTU217	d__Bacteria; p__Firmicutes; c__Bacilli; o__Bacillales; f__Bacillaceae_1; g__Bacillus
Bacteria_OTU239	d__Bacteria; p__Firmicutes; c__Bacilli; o__Bacillales; f__Listeriaceae; g__Brochothrix; s__Brochothrix_thermosphacta
Bacteria_OTU241	d__Bacteria; p__Actinobacteria; c__Actinobacteria; o__Actinomycetales; f__Microbacteriaceae; g__Microbacterium; s__Microbacterium_trichothecenolyticum
Bacteria_OTU243	d__Bacteria; p__Proteobacteria; c__Alphaproteobacteria; o__Sphingomonadales; f__Sphingomonadaceae; g__Sphingomonas
Bacteria_OTU244	d__Bacteria; p__Actinobacteria; c__Actinobacteria; o__Actinomycetales; f__unclassified_Actinomycetales; g__norank; s__uncultured_Saccharopolyspora_sp.
Bacteria_OTU245	d__Bacteria; p__Proteobacteria; c__Alphaproteobacteria; o__Rhizobiales; f__Methylobacteriaceae; g__Methylobacterium; s__Methylobacterium_aquaticum
Bacteria_OTU254	d__Bacteria; p__Firmicutes; c__Clostridia; o__Clostridiales; f__Clostridiaceae_2; g__Alkaliphilus; s__Alkaliphilus_oremlandii_OhILAs
Bacteria_OTU257	d__Bacteria; p__Firmicutes; c__Bacilli; o__Lactobacillales; f__Lactobacillaceae; g__Lactobacillus; s__Lactobacillus_sp._oral_taxon_052
Bacteria_OTU26	d__Bacteria; p__Firmicutes; c__Bacilli; o__Lactobacillales; f__Lactobacillaceae; g__Lactobacillus; s__Lactobacillus_fermentum_IFO_3956
Bacteria_OTU262	d__Bacteria; p__Proteobacteria; c__Gammaproteobacteria; o__Pseudomonadales; f__Pseudomonadaceae; g__Pseudomonas; s__Pseudomonas_veronii
Bacteria_OTU265	d__Bacteria; p__Firmicutes; c__Bacilli; o__Lactobacillales; f__Enterococcaceae; g__Enterococcus
Bacteria_OTU27	d__Bacteria; p__Actinobacteria; c__Actinobacteria; o__Actinomycetales; f__Micrococcaceae; g__Arthrobacter
Bacteria_OTU33	d__Bacteria; p__Firmicutes; c__Bacilli; o__Lactobacillales; f__Leuconostocaceae; g__Leuconostoc; s__Leuconostoc_gasicomitatum
Bacteria_OTU37	d__Bacteria; p__Proteobacteria; c__Gammaproteobacteria; o__Xanthomonadales; f__Xanthomonadaceae; g__Xanthomonas
Bacteria_OTU60	d__Bacteria; p__Proteobacteria; c__Alphaproteobacteria; o__Rhodospirillales; f__Acetobacteraceae; g__Roseomonas
Bacteria_OTU63	d__Bacteria; p__Firmicutes; c__Bacilli; o__Lactobacillales; f__Streptococcaceae; g__Lactococcus
Bacteria_OTU65	d__Bacteria; p__Actinobacteria; c__Actinobacteria; o__Actinomycetales; f__Propionibacteriaceae; g__Propionibacterium
Bacteria_OTU66	d__Bacteria; p__Proteobacteria
Bacteria_OTU72	d__Bacteria; p__Firmicutes; c__Bacilli; o__Bacillales; f__Bacillaceae_1; g__Bacillus; s__Bacillus_megaterium_QM_B1551
Bacteria_OTU78	d__Bacteria; p__Proteobacteria; c__Alphaproteobacteria; o__Rhodospirillales; f__Acetobacteraceae; g__Acetobacter
Bacteria_OTU80	d__Bacteria; p__Proteobacteria; c__Alphaproteobacteria; o__Rhodospirillales; f__Acetobacteraceae; g__Acetobacter
Bacteria_OTU84	d__Bacteria; p__Firmicutes; c__Bacilli; o__Lactobacillales; f__Streptococcaceae; g__Lactococcus
Bacteria_OTU90	d__Bacteria; p__Firmicutes; c__Bacilli; o__Lactobacillales; f__Lactobacillaceae; g__Lactobacillus; s__Lactobacillus_sunkii
Bacteria_OTU97	d__Bacteria; p__Proteobacteria; c__Alphaproteobacteria; o__Rhodospirillales; f__Acetobacteraceae; g__Gluconacetobacter
Fungi
I vs. II_III	40
OTUs	taxonomy
Fungi_OTU108	d__Eukaryota; k__Fungi; p__Ascomycota; c__Eurotiomycetes; o__Eurotiales; f__Trichocomaceae; g__Aspergillus; s__Aspergillus_cibarius
Fungi_OTU114	d__Eukaryota; k__Fungi; p__Ascomycota; c__Eurotiomycetes; o__Eurotiales
Fungi_OTU132	d__Eukaryota; k__Fungi; p__Ascomycota; c__Eurotiomycetes; o__Eurotiales; f__Trichocomaceae; g__Aspergillus; s__Aspergillus_vitricola
Fungi_OTU142	d__Eukaryota; k__Fungi
Fungi_OTU176	d__Eukaryota; k__Fungi; p__Ascomycota; c__Sordariomycetes; o__Trichosphaeriales; f__Incertae_Sedis
Fungi_OTU187	d__Eukaryota; k__Fungi; p__Basidiomycota; c__Microbotryomycetes; o__Sporidiobolales; f__Incertae_Sedis; g__Sporobolomyces; s__Sporobolomyces_symmetricus
Fungi_OTU194	d__Eukaryota; k__Fungi; p__Ascomycota; c__Sordariomycetes; o__Hypocreales; f__Incertae_Sedis; g__Sarocladium; s__Sarocladium_strictum
Fungi_OTU219	d__Eukaryota; k__Fungi
Fungi_OTU229	d__Eukaryota; k__Fungi
Fungi_OTU232	d__Eukaryota; k__Fungi; p__Ascomycota; c__Saccharomycetes; o__Saccharomycetales; f__Incertae_Sedis; g__Wickerhamomyces; s__Wickerhamomyces_anomalus
Fungi_OTU241	d__Eukaryota; k__Fungi; p__Basidiomycota; c__Ustilaginomycetes; o__Ustilaginales; f__Ustilaginaceae; g__unidentified; s__Ustilaginaceae_sp
Fungi_OTU252	d__Eukaryota; k__Fungi
Fungi_OTU277	d__Eukaryota; k__Fungi; p__Ascomycota; c__Dothideomycetes; o__Pleosporales; f__Phaeosphaeriaceae
Fungi_OTU296	d__Eukaryota; k__Fungi; p__Ascomycota; c__Eurotiomycetes; o__Eurotiales; f__Trichocomaceae; g__Aspergillus; s__Aspergillus_sp_DY115_21_7_M6
Fungi_OTU32	d__Eukaryota; k__Fungi; p__Ascomycota; c__Sordariomycetes; o__Incertae_Sedis; f__Plectosphaerellaceae; g__Verticillium; s__Verticillium_leptobactrum
Fungi_OTU341	d__Eukaryota; k__Fungi; p__Ascomycota; c__Dothideomycetes; o__Pleosporales; f__Leptosphaeriaceae; g__Leptosphaeria
Fungi_OTU352	d__Eukaryota; k__Fungi; p__Ascomycota; c__Leotiomycetes; o__Helotiales; f__Sclerotiniaceae; g__unidentified; s__Sclerotiniaceae_sp
Fungi_OTU355	d__Eukaryota; k__Fungi
Fungi_OTU371	d__Eukaryota; k__Fungi; p__Ascomycota; c__Eurotiomycetes; o__Eurotiales; f__Trichocomaceae; g__Aspergillus
Fungi_OTU377	d__Eukaryota; k__Fungi; p__Basidiomycota; c__Microbotryomycetes; o__Sporidiobolales; f__Incertae_Sedis; g__Sporobolomyces; s__Sporobolomyces_oryzicola
Fungi_OTU395	d__Eukaryota; k__Fungi
Fungi_OTU409	d__Eukaryota; k__Fungi; p__Ascomycota; c__Sordariomycetes; o__Hypocreales; f__Incertae_Sedis; g__Stachybotrys; s__Stachybotrys_sp
Fungi_OTU410	d__Eukaryota; k__Fungi; p__Zygomycota; c__Incertae_Sedis; o__Mucorales; f__Rhizopodaceae; g__Rhizopus
Fungi_OTU446	d__Eukaryota; k__Fungi; p__Basidiomycota; c__Cystobasidiomycetes; o__Erythrobasidiales; f__Incertae_Sedis; g__Erythrobasidium; s__Erythrobasidium_hasegawianum
Fungi_OTU475	d__Eukaryota; k__Fungi; p__Ascomycota; c__Saccharomycetes; o__Saccharomycetales; f__Saccharomycetaceae; g__Saccharomyces; s__Saccharomyces_cerevisiae
Fungi_OTU490	d__Eukaryota; k__Fungi; p__Ascomycota; c__Dothideomycetes; o__Pleosporales; f__Phaeosphaeriaceae; g__Phaeoseptoria; s__Phaeoseptoria_sp_FF_2011
Fungi_OTU495	d__Eukaryota; k__Fungi
Fungi_OTU498	d__Eukaryota; k__Fungi; p__Basidiomycota; c__Microbotryomycetes; o__Sporidiobolales; f__Sporidiobolaceae; g__Sporidiobolus; s__Sporidiobolus_aff_pararoseus_1_MCA_3691
Fungi_OTU513	d__Eukaryota; k__Fungi
Fungi_OTU54	d__Eukaryota; k__Fungi; p__Ascomycota; c__Eurotiomycetes; o__Eurotiales; f__Trichocomaceae; g__Aspergillus
Fungi_OTU582	d__Eukaryota; k__Fungi; p__Ascomycota; c__Eurotiomycetes; o__Eurotiales; f__Trichocomaceae; g__Aspergillus; s__Aspergillus_sp
Fungi_OTU59	d__Eukaryota; k__Fungi; p__Ascomycota; c__Eurotiomycetes; o__Eurotiales; f__Trichocomaceae; g__Aspergillus
Fungi_OTU592	d__Eukaryota; k__Fungi; p__Ascomycota; c__Eurotiomycetes; o__Eurotiales; f__Trichocomaceae; g__Aspergillus
Fungi_OTU594	d__Eukaryota; k__Fungi; p__Ascomycota; c__Dothideomycetes; o__Pleosporales
Fungi_OTU607	d__Eukaryota; k__Fungi; p__Ascomycota; c__Dothideomycetes; o__Pleosporales; f__Phaeosphaeriaceae; g__Phaeoseptoria; s__Phaeoseptoria_sp_FF_2011
Fungi_OTU617	d__Eukaryota; k__Fungi; p__Ascomycota; c__Dothideomycetes; o__Capnodiales; f__Davidiellaceae; g__Cladosporium
Fungi_OTU620	d__Eukaryota; k__Fungi; p__Basidiomycota; c__Microbotryomycetes; o__Sporidiobolales; f__unidentified; g__unidentified; s__Sporidiobolales_sp
Fungi_OTU622	d__Eukaryota; k__Fungi; p__Ascomycota; c__Eurotiomycetes; o__Eurotiales; f__Trichocomaceae; g__Aspergillus; s__Aspergillus_vitricola
Fungi_OTU78	d__Eukaryota; k__Fungi; p__Ascomycota; c__Eurotiomycetes; o__Eurotiales; f__Trichocomaceae; g__Aspergillus; s__Aspergillus_cibarius
Fungi_OTU83	d__Eukaryota; k__Fungi; p__Zygomycota; c__Incertae_Sedis; o__Mucorales; f__Lichtheimiaceae; g__Rhizomucor; s__Rhizomucor_pusillus
II vs. I_III	29
OTUs	taxonomy
Fungi_OTU101	d__Eukaryota; k__Fungi; p__Ascomycota; c__Dothideomycetes; o__Pleosporales; f__Pleosporaceae; g__Epicoccum; s__Epicoccum_nigrum
Fungi_OTU114	d__Eukaryota; k__Fungi; p__Ascomycota; c__Eurotiomycetes; o__Eurotiales
Fungi_OTU132	d__Eukaryota; k__Fungi; p__Ascomycota; c__Eurotiomycetes; o__Eurotiales; f__Trichocomaceae; g__Aspergillus; s__Aspergillus_vitricola
Fungi_OTU142	d__Eukaryota; k__Fungi
Fungi_OTU176	d__Eukaryota; k__Fungi; p__Ascomycota; c__Sordariomycetes; o__Trichosphaeriales; f__Incertae_Sedis
Fungi_OTU192	d__Eukaryota; k__Fungi; p__Ascomycota; c__Sordariomycetes; o__Hypocreales; f__Incertae_Sedis; g__Sarocladium; s__Sarocladium_attenuatum
Fungi_OTU194	d__Eukaryota; k__Fungi; p__Ascomycota; c__Sordariomycetes; o__Hypocreales; f__Incertae_Sedis; g__Sarocladium; s__Sarocladium_strictum
Fungi_OTU219	d__Eukaryota; k__Fungi
Fungi_OTU22	d__Eukaryota; k__Fungi; p__Basidiomycota; c__Tremellomycetes; o__Tremellales; f__Incertae_Sedis; g__Dioszegia; s__Dioszegia_zsoltii
Fungi_OTU229	d__Eukaryota; k__Fungi
Fungi_OTU23	d__Eukaryota; k__Fungi; p__Ascomycota; c__Eurotiomycetes; o__Eurotiales; f__Incertae_Sedis; g__Thermomyces; s__Thermomyces_lanuginosus
Fungi_OTU241	d__Eukaryota; k__Fungi; p__Basidiomycota; c__Ustilaginomycetes; o__Ustilaginales; f__Ustilaginaceae; g__unidentified; s__Ustilaginaceae_sp
Fungi_OTU282	d__Eukaryota; k__Fungi; p__Ascomycota; c__Eurotiomycetes; o__Eurotiales; f__Trichocomaceae; g__Aspergillus; s__Aspergillus_penicillioides
Fungi_OTU296	d__Eukaryota; k__Fungi; p__Ascomycota; c__Eurotiomycetes; o__Eurotiales; f__Trichocomaceae; g__Aspergillus; s__Aspergillus_sp_DY115_21_7_M6
Fungi_OTU32	d__Eukaryota; k__Fungi; p__Ascomycota; c__Sordariomycetes; o__Incertae_Sedis; f__Plectosphaerellaceae; g__Verticillium; s__Verticillium_leptobactrum
Fungi_OTU355	d__Eukaryota; k__Fungi
Fungi_OTU395	d__Eukaryota; k__Fungi
Fungi_OTU405	d__Eukaryota; k__Fungi; p__Ascomycota; c__Dothideomycetes; o__Pleosporales; f__Phaeosphaeriaceae; g__Phaeoseptoria; s__Phaeoseptoria_sp_FF_2011
Fungi_OTU458	d__Eukaryota; k__Fungi; p__Ascomycota; c__Eurotiomycetes; o__Eurotiales; f__Trichocomaceae; g__Aspergillus; s__Aspergillus_cibarius
Fungi_OTU497	d__Eukaryota; k__Fungi; p__Ascomycota; c__Sordariomycetes; o__Hypocreales; f__Nectriaceae
Fungi_OTU513	d__Eukaryota; k__Fungi
Fungi_OTU574	d__Eukaryota; k__Fungi; p__Ascomycota
Fungi_OTU578	d__Eukaryota; k__Fungi; p__Ascomycota; c__Dothideomycetes; o__Pleosporales; f__Phaeosphaeriaceae; g__Phaeoseptoria; s__Phaeoseptoria_sp_FF_2011
Fungi_OTU582	d__Eukaryota; k__Fungi; p__Ascomycota; c__Eurotiomycetes; o__Eurotiales; f__Trichocomaceae; g__Aspergillus; s__Aspergillus_sp
Fungi_OTU59	d__Eukaryota; k__Fungi; p__Ascomycota; c__Eurotiomycetes; o__Eurotiales; f__Trichocomaceae; g__Aspergillus
Fungi_OTU594	d__Eukaryota; k__Fungi; p__Ascomycota; c__Dothideomycetes; o__Pleosporales
Fungi_OTU603	d__Eukaryota; k__Fungi; p__Ascomycota; c__Sordariomycetes; o__Hypocreales; f__Nectriaceae; g__Fusarium; s__Fusarium_sp_CCN3
Fungi_OTU622	d__Eukaryota; k__Fungi; p__Ascomycota; c__Eurotiomycetes; o__Eurotiales; f__Trichocomaceae; g__Aspergillus; s__Aspergillus_vitricola
Fungi_OTU83	d__Eukaryota; k__Fungi; p__Zygomycota; c__Incertae_Sedis; o__Mucorales; f__Lichtheimiaceae; g__Rhizomucor; s__Rhizomucor_pusillus
III vs. I_II	25
OTUs	taxonomy
Fungi_OTU114	d__Eukaryota; k__Fungi; p__Ascomycota; c__Eurotiomycetes; o__Eurotiales
Fungi_OTU132	d__Eukaryota; k__Fungi; p__Ascomycota; c__Eurotiomycetes; o__Eurotiales; f__Trichocomaceae; g__Aspergillus; s__Aspergillus_vitricola
Fungi_OTU142	d__Eukaryota; k__Fungi
Fungi_OTU176	d__Eukaryota; k__Fungi; p__Ascomycota; c__Sordariomycetes; o__Trichosphaeriales; f__Incertae_Sedis
Fungi_OTU194	d__Eukaryota; k__Fungi; p__Ascomycota; c__Sordariomycetes; o__Hypocreales; f__Incertae_Sedis; g__Sarocladium; s__Sarocladium_strictum
Fungi_OTU211	d__Eukaryota; k__Fungi; p__Ascomycota; c__Eurotiomycetes; o__Eurotiales; f__Trichocomaceae; g__Aspergillus; s__Aspergillus_penicillioides
Fungi_OTU219	d__Eukaryota; k__Fungi
Fungi_OTU229	d__Eukaryota; k__Fungi
Fungi_OTU241	d__Eukaryota; k__Fungi; p__Basidiomycota; c__Ustilaginomycetes; o__Ustilaginales; f__Ustilaginaceae; g__unidentified; s__Ustilaginaceae_sp
Fungi_OTU296	d__Eukaryota; k__Fungi; p__Ascomycota; c__Eurotiomycetes; o__Eurotiales; f__Trichocomaceae; g__Aspergillus; s__Aspergillus_sp_DY115_21_7_M6
Fungi_OTU32	d__Eukaryota; k__Fungi; p__Ascomycota; c__Sordariomycetes; o__Incertae_Sedis; f__Plectosphaerellaceae; g__Verticillium; s__Verticillium_leptobactrum
Fungi_OTU33	d__Eukaryota; k__Fungi; p__Basidiomycota; c__Microbotryomycetes; o__Sporidiobolales; f__Incertae_Sedis; g__Rhodotorula; s__Rhodotorula_mucilaginosa
Fungi_OTU355	d__Eukaryota; k__Fungi
Fungi_OTU395	d__Eukaryota; k__Fungi
Fungi_OTU425	d__Eukaryota; k__Fungi; p__Ascomycota; c__Saccharomycetes; o__Saccharomycetales; f__Debaryomycetaceae; g__Meyerozyma; s__Meyerozyma_guilliermondii
Fungi_OTU470	d__Eukaryota; k__Fungi; p__Basidiomycota; c__Ustilaginomycetes; o__Ustilaginales; f__Ustilaginaceae; g__Pseudozyma; s__Pseudozyma_sp_JS2175
Fungi_OTU513	d__Eukaryota; k__Fungi
Fungi_OTU515	d__Eukaryota; k__Fungi; p__Ascomycota; c__Eurotiomycetes; o__Eurotiales; f__Trichocomaceae; g__Aspergillus; s__Aspergillus_vitricola
Fungi_OTU582	d__Eukaryota; k__Fungi; p__Ascomycota; c__Eurotiomycetes; o__Eurotiales; f__Trichocomaceae; g__Aspergillus; s__Aspergillus_sp
Fungi_OTU59	d__Eukaryota; k__Fungi; p__Ascomycota; c__Eurotiomycetes; o__Eurotiales; f__Trichocomaceae; g__Aspergillus
Fungi_OTU594	d__Eukaryota; k__Fungi; p__Ascomycota; c__Dothideomycetes; o__Pleosporales
Fungi_OTU622	d__Eukaryota; k__Fungi; p__Ascomycota; c__Eurotiomycetes; o__Eurotiales; f__Trichocomaceae; g__Aspergillus; s__Aspergillus_vitricola
Fungi_OTU646	d__Eukaryota; k__Fungi; p__Basidiomycota; c__Incertae_Sedis; o__Malasseziales; f__Incertae_Sedis; g__Malassezia; s__Malassezia_restricta
Fungi_OTU67	d__Eukaryota; k__Fungi; p__Ascomycota; c__Eurotiomycetes; o__Eurotiales; f__Trichocomaceae; g__Aspergillus; s__Aspergillus_penicillioides
Fungi_OTU83	d__Eukaryota; k__Fungi; p__Zygomycota; c__Incertae_Sedis; o__Mucorales; f__Lichtheimiaceae; g__Rhizomucor; s__Rhizomucor_pusillus
