# Supplementary material for: Exploring flavour-producing core microbiota in multispecies solid-state fermentation of traditional Chinese vinegar
Source: Sci Rep. 2016 May 31;6:26818. doi: 10.1038/srep26818 (PMC4886211; doi:10.1038/srep26818)
Supplement: Supplementary Dataset 2 [file srep26818-s3.xls]

## Sheet: PCA_Model summary
Flavours analysis
Model	Type	A*	N	K(X)	R2X(cum)		Q2(cum)
M1	PCA-X	6	57	88	0.832		0.68
*A--The component number
*N--Number of observation
*K--Total number of variables
Component*	R2X*	R2X(cum)*	Eigenvalue*	Q2*	Limit*	Q2(cum)	Significance*	Iterations*
0	Cent.
1	0.494	0.494	28.2	0.457	0.0286	0.457	R1	10
2	0.138	0.632	7.85	0.201	0.029	0.566	R1	31
3	0.096	0.728	5.47	0.204	0.0295	0.654	R1	14
4	0.0474	0.775	2.7	0.0771	0.0299	0.681	R1	31
5	0.029	0.804	1.65	-0.0622	0.0304	0.661	R2	142
6	0.0275	0.832	1.57	0.0559	0.0309	0.68	R1	48
*Component--component index
*R2X--Fraction of X variation modeled in that component
*R2X(cum)--Cumulative R2X up to the specified component
*Eigenvalue--The minimum number of observation (N) and X-variables (K) multiplied by R2X, that is, min(N,K)*R2X
*Q2--The fraction of the total variation of X that can be predicted by a component, as estimated by cross validation. Q2 is computed as: Q2=1-PRESS/SS, where PRESS is the prediction error sum of square, SS is the residual sum of squares of the previous component
*Limit--The cross validation threshold for that component. When Q2>Limit, the component is significant.
*Q2(cum)--Cumulative Q2 up to the specified component
*Significance--Significance level for the model component by cross validation rules:R1, R2, U, R5, NS, N3, N4
*Iterations--Number of iterations till covergence

## Sheet: O2PLS_Model summary
Correlation analysis between microbiota and flavours
Model	Type	A	N(Obs)	K(X)	K(Y)	R2X(cum)	R2Y(cum)	Q2(cum)
M1	O2PLS*	2+5+2	19	193（bac98+fug95）	88	0.691	0.916	0.528
*O2PLS seperates the components into three groups:(1) Components that express information fond in both X and Y, called predictve, (2) Components that express information found only in X, called orthogonal in X, (3) Components that express information found only in Y, called orthogonal in Y.
Component*	R2X*	R2X(cum)*	Eigenvalue*	R2*	R2(cum)*	Q2*	Limit*	Q2(cum)*	R2Y*	R2Y(cum)*	EigenvalueY*	Significance*
Model		0.69			0.879			0.528		0.916
Predictive		0.353			0.792			0.528		0.769
P1	0.233	0.233	4.43	0.594	0.594	0.485	0.01	0.485	0.585	0.585	11.1	R1
P2	0.119	0.353	2.27	0.198	0.792	0.0427	0.01	0.528	0.184	0.769	3.49	R1
Orthogonal in X(OPLS)		0.264			0.087
O1	0.0888	0.0888	1.69	0.0147	0.0147							R1
O2	0.0754	0.164	1.43	0.0445	0.0593							R1
O3	0.0479	0.212	0.911	0.0117	0.0709							R1
O4	0.052	0.264	0.989	0.0161	0.087							R1
Orthogonal in X(PCA)		0.0737			0
O5	0.0737	0.0737	1.4	0	0							U
Orthogonal in Y(OPLS)										0.095
O1									0.095	0.095	1.81	R1
Orthogonal in Y(PCA)										0.0536
O2									0.0523	0.0523	0.993	R1
*Component--component index
*R2X--Fraction of the sum of squares of all X variables explained by this component
*R2X(cum)--Cumulative R2X up to the specified component
*Eigenvalue--The minimum number of observation (N) and X-variables (K) multiplied by R2X, that is, min(N,K)*R2X
*R2--Fraction of Y variation modeled by X in the component, using the X model
*R2(cum)--Cumulative R2 up to the specified component
*Q2--The fraction of the total variation of Y that can be predicted by the X model in that component, as estimated by cross validation. Q2 is computed as: Q2=1-PRESS/SS, where PRESS is the prediction error sum of square, SS is the residual sum of squares of the previous component; in a word, Overall cross-validated R2 for the component
*Limit--Critical value of Q2 under which the component is insignificant according to CV rule 1
*Q2(cum)--Cumulative Q2 up to the specified component. The cumulative Q2 for the extracted component is computed as: Q2(cum)=(1.0 - Π(PRESS/SS) a ), where a=1,…A, Π(PRESS/SS)a=the product of PRESS/SS for each individual component a. Note that unlike R2X(cum), Q2(cum) is not additive
*R2Y--Fraction of the sum of squares of Y variables explained by this component
*R2Y(cum)--Cumulative R2Y up to the specified component
*EigenvalueY--The minimum number of observation (N) and Y-variables (M) multiplied by R2Y, that is, min(N,M)*R2Y
*Significance--Significance level for the model component by cross validation rules:R1, R2, U, R5, NS, N3, N4

## Sheet: O2PLS_VIP
VIP value of O2PLS
	Var ID (Primary)	VIP[Total]	VIP[Predictive]
	Acetobacter	1.42808	1.62787
	Lactobacillus	1.43185	1.62766
	Gluconacetobacter	1.40399	1.606
	Lactococcus	1.41392	1.60236
	Enhydrobacter	1.4113	1.59799
	Staphylococcus	1.36854	1.57561
	Bacillus	1.39176	1.571
	Bacillales_unclassified	1.38847	1.56388
	Enterococcus	1.38085	1.53536
	Weissella	1.33422	1.5009
	Streptococcus	1.35305	1.49482
	Arthrobacter	1.35707	1.49299
	Sphingobium	1.30616	1.49151
	Luteibacter	1.32723	1.47156
	Roseomonas	1.31863	1.46683
	Ruminococcaceae_unclassified	1.30095	1.46481
	Bacteria_unclassified	1.30449	1.46046
	Proteobacteria_unclassified	1.29982	1.4559
	Stenotrophomonas	1.32195	1.45568
	Fungi_unclassified	1.29052	1.45542
	Planococcaceae_unclassified	1.31477	1.45503
	Sphingobacterium	1.27556	1.45491
	Comamonadaceae_unclassified	1.28366	1.44908
	Rhizobium	1.3142	1.43326
	Halomonas	1.23848	1.43226
	Mucilaginibacter	1.29492	1.42496
	Methylobacterium	1.30751	1.42026
	Carnobacterium	1.31974	1.41998
	Aurantimonas	1.30208	1.39886
	Sphingomonas	1.3075	1.39793
	Brochothrix	1.26205	1.38705
	Verticillium	1.24196	1.38525
	Novosphingobium	1.2876	1.3832
	Exiguobacterium	1.28429	1.36764
	Aspergillus	1.22572	1.35848
	Pedobacter	1.25819	1.34232
	Flavobacterium	1.25201	1.34005
	Xanthomonas	1.28984	1.33205
	Pseudomonas	1.2412	1.33028
	Burkholderiales_incertae_sedis_unclassified	1.24825	1.32759
	Nitriliruptor	1.17983	1.32742
	Curtobacterium	1.25472	1.29358
	Alternaria	1.24621	1.29255
	Corynebacterium	1.14254	1.28616
	Malassezia	1.19051	1.27902
	Alkaliphilus	1.23957	1.27237
	Leuconostoc	1.24346	1.27041
	Aequorivita	1.09975	1.26947
	Paracoccus	1.09456	1.26562
	Kineococcus	1.11869	1.20842
	Alcaligenaceae_unclassified	1.1763	1.18671
	Thermomonas	1.20519	1.18549
	Pseudozyma	1.10418	1.17526
	Sterigmatomyces	1.06753	1.1667
	Pleosporales_unclassified	1.09336	1.15314
	Epicoccum	1.17235	1.15171
	Arcicella	1.10987	1.15122
	Aquabacterium	1.06966	1.14953
	Meyerozyma	1.03677	1.14228
	Wautersiella	1.11677	1.13788
	Eurotiales_unclassified	1.10642	1.12493
	Pseudorhodobacter	1.04709	1.12493
	Massilia	1.11417	1.12377
	Sarocladium	1.04165	1.11929
	unclassified_Actinomycetales_norank	0.970904	1.11707
	Thermomyces	1.08458	1.10897
	Veillonella	1.01444	1.1079
	Saccharopolyspora	0.999625	1.10673
	Cupriavidus	1.00687	1.09856
	unidentified	0.949872	1.09197
	Phialosimplex	1.00763	1.09084
	Comamonas	1.01875	1.08488
	Dietzia	1.12884	1.0789
	Tolumonas	0.957614	1.07498
	Leptosphaeria	1.03365	1.07379
	Gelidibacter	1.00436	1.07042
	Cryptococcus	0.991438	1.06526
	Acidovorax	1.12167	1.06359
	Psychrobacter	0.940855	1.05362
	Brevibacterium	0.979373	1.04944
	Micropruina	0.97177	1.0442
	Aeromonas	0.980506	1.03942
	Penicillium	0.925509	1.03067
	Propionibacterium	1.13519	1.02826
	Phaeoacremonium	0.895364	1.00701
	Fusarium	1.013	0.976651
	Cystobasidiomycetes_unclassified	0.904144	0.96663
	Pyrenochaetopsis	1.05997	0.962833
	Rhizomucor	0.959986	0.950251
	Rhodotorula	0.930168	0.929442
	Aureobasidium	0.878087	0.926791
	Microbacterium	1.05817	0.915899
	Dioszegia	0.921171	0.915051
	Facklamia	1.08216	0.912015
	Phaeoseptoria	0.954079	0.906021
	Rhodanobacter	1.00699	0.903399
	Algoriphagus	0.990332	0.903059
	Mortierella	0.858461	0.898161
	Phaeosphaeriaceae_unclassified	0.860502	0.883154
	Basidiomycota_unclassified	0.913297	0.879513
	Herbaspirillum	1.00034	0.877714
	Stachybotrys	0.91185	0.875833
	Erythrobasidium	0.901742	0.869856
	Duganella	0.898812	0.869483
	Brevundimonas	0.956881	0.858501
	Cellvibrio	0.80874	0.854236
	Rhodobacter	0.984833	0.851892
	Lysobacter	0.953087	0.851088
	Mogibacterium	0.894349	0.843339
	Dyella	0.781168	0.838351
	Blastobotrys	0.757002	0.835531
	Phallus	0.840094	0.835406
	Nesterenkonia	0.908033	0.818614
	Chryseobacterium	1.06068	0.800546
	Alkanindiges	0.750399	0.794236
	Mycosphaerellaceae_unclassified	0.914073	0.786521
	Gibberella	0.881773	0.772681
	Microvirga	0.798045	0.767278
	Cercospora	0.85197	0.760682
	Hymenobacter	0.798869	0.758171
	Sporobolomyces	0.888326	0.747952
	Cladosporium	0.794699	0.73265
	Exophiala	0.849391	0.729486
	Trichosphaeriales_unclassified	0.772931	0.728688
	Thauera	0.69154	0.723226
	Sphingopyxis	0.911137	0.722247
	Mycosphaerella	0.746206	0.722143
	Debaryomyces	0.646422	0.708708
	Acremonium	0.682288	0.70324
	Monographella	0.824669	0.692593
	Myroides	0.742609	0.686848
	Enterobacteriaceae_unclassified	0.986488	0.685173
	Clonostachys	0.889469	0.684364
	Myrothecium	0.822638	0.681978
	Sporidiobolus	0.691098	0.677048
	Simplicispira	0.89452	0.676259
	Candida	0.870649	0.675973
	Paenibacillus	1.04568	0.672695
	Colletotrichum	0.710764	0.669897
	Phaeosphaeriopsis	0.899074	0.662877
	Filobasidiaceae_unclassified	0.831786	0.662326
	Davidiella	0.86751	0.654683
	Pseudoxanthomonas	0.699635	0.647854
	Clostridium_XI	0.726642	0.647566
	Microdochium	0.649416	0.641255
	Rhodosporidium	0.804947	0.631378
	Mucor	0.866738	0.631084
	Nigrospora	0.714094	0.62468
	Phaeosphaeria	0.806587	0.623077
	Guehomyces	0.64058	0.622446
	Emericella	0.628489	0.621776
	Cetobacterium	0.954124	0.620213
	Ochrobactrum	0.702543	0.606012
	Eurotium	0.956228	0.602079
	Plectosphaerellaceae_unclassified	0.554006	0.589083
	Nectriaceae_unclassified	0.611954	0.58489
	Ohtaekwangia	0.834153	0.572356
	Curvularia	0.804469	0.570841
	Ascomycota_unclassified	0.580756	0.557909
	Xeromyces	0.876765	0.542414
	Hypocreales_unclassified	0.591073	0.532731
	Cyphellophora	0.628457	0.528759
	Actinomucor	0.712392	0.521894
	Leptosphaerulina	0.767083	0.50515
	Pleosporaceae_unclassified	0.805304	0.475524
	Ophiosphaerella	0.817333	0.464729
	Cochliobolus	0.519565	0.460416
	Leucosporidiella	0.595289	0.446327
	Thermoascus	0.673468	0.445063
	Monascus	0.949627	0.435439
	Dothideomycetes_unclassified	0.739654	0.422002
	Phoma	0.73183	0.418989
	Cadophora	0.623625	0.414679
	Lichtheimia	0.650282	0.410466
	Villosiclava	0.821273	0.401721
	Periconia	0.613844	0.394827
	Agaricomycetes_unclassified	0.608294	0.374255
	Corynespora	0.552736	0.373449
	Schizophyllum	0.389367	0.373013
	Sordariomycetes_unclassified	0.632834	0.351494
	Spirosoma	0.938876	0.31945
	Wickerhamomyces	0.870577	0.316933
	Pantoea	0.900352	0.316238
	Acinetobacter	0.670551	0.314025
	Magnaporthaceae_unclassified	0.665972	0.3121
	Trichothecium	0.343427	0.308721
	Marmoricola	0.351797	0.300652
	Trichocomaceae_unclassified	0.373801	0.299972
	Tremellomycetes_unclassified	0.768633	0.277381
	Pseudocercospora	0.921371	0.266381
	Saccharomyces	0.810029	0.212635
	Rhizopus	0.716465	0.159094
	Diaporthe	0.730724	0.151556

## Sheet: O2PLS_Correlation matrix
O2PLS correlation matrix
	Fruc	Gluc	Asp	Glu	Ser	His	Gly	Thr	Arg	Ala	Gaba	Tyr	Cys	Val	Met	Phe	Ile	Leu	Lys	Pro	OA	TA	PA	KgA	LA	AA	CA	PgA	SA	No.1	No.2	No.3	No.4	No.5	No.6	No.7	No.8	No.9	No.10	No.11	No.12	No.13	No.14	No.15	No.16	No.17	No.18	No.19	No.20
Lactobacillus	0.282282	0.0601189	-0.826095	-0.757431	-0.766858	-0.868843	-0.732836	-0.741146	-0.939383	-0.821672	-0.651808	-0.692066	-0.407346	-0.781314	-0.607989	-0.509476	-0.753121	-0.718213	-0.915462	-0.743576	-0.809551	-0.853306	-0.880352	-0.663816	0.106634	-0.935409	-0.748164	-0.93868	-0.879384	0.914855	0.55636	0.84562	0.875266	0.933126	-0.899666	-0.92001	-0.907686	0.572095	-0.879365	-0.910185	0.363779	-0.907851	0.173062	0.18147	0.271375	0.757892	-0.264338	-0.171975	-0.531961
Acetobacter	-0.426887	-0.200798	0.878653	0.833956	0.712519	0.852067	0.816936	0.826424	0.944028	0.886447	0.577475	0.77712	0.532765	0.85529	0.711574	0.620345	0.8316	0.8014	0.904388	0.820026	0.862633	0.806392	0.882438	0.568732	0.037717	0.944717	0.790557	0.949971	0.8784	-0.947891	-0.664406	-0.902864	-0.91642	-0.895673	0.900457	0.924004	0.887755	-0.643913	0.898669	0.918985	-0.498233	0.9047	-0.321029	-0.33152	-0.415512	-0.671937	0.356018	0.0784032	0.643751
Lactococcus	-0.205265	0.0427064	0.76169	0.68507	0.92197	0.938154	0.6582	0.662305	0.895952	0.750718	0.561065	0.603092	0.318275	0.714484	0.507266	0.471991	0.682549	0.662107	0.894401	0.685635	0.761067	0.791214	0.853005	0.64771	-0.193434	0.881213	0.668158	0.877385	0.870251	-0.857706	-0.549869	-0.787447	-0.809782	-0.903909	0.868822	0.860156	0.878209	-0.375751	0.847696	0.857297	-0.391207	0.906406	-0.212171	-0.204943	-0.288706	-0.772061	-0.0470791	-0.0414034	0.329539
Gluconacetobacter	-0.108067	0.211765	0.651758	0.590908	0.909074	0.850896	0.540181	0.527292	0.837347	0.643834	0.361197	0.481772	0.184545	0.578407	0.314418	0.375827	0.536398	0.53288	0.803867	0.564257	0.728625	0.882935	0.907546	0.740258	-0.237641	0.866082	0.76537	0.850243	0.928061	-0.79349	-0.507182	-0.721133	-0.747097	-0.867056	0.878441	0.864559	0.888512	-0.0725291	0.808053	0.866409	-0.332527	0.912165	-0.141812	-0.154333	-0.23187	-0.733802	-0.108032	-0.0224612	0.0713969
Proteobacteria_unclassified	0.867456	0.693966	-0.584667	-0.681833	-0.213487	-0.354239	-0.704804	-0.704923	-0.370902	-0.635404	0.330052	-0.675412	-0.751148	-0.670511	-0.711493	-0.829338	-0.679006	-0.711837	-0.27866	-0.691245	-0.61634	-0.0742146	-0.395699	0.26987	-0.711026	-0.401142	-0.511154	-0.406199	-0.394525	0.514204	0.873753	0.633872	0.543101	0.146395	-0.369403	-0.366408	-0.235415	0.348879	-0.452911	-0.391877	0.980147	-0.383727	0.990317	0.993677	0.988261	-0.171502	-0.273889	0.739071	-0.569815
Enterococcus	-0.200436	0.00472536	0.734542	0.659225	0.929856	0.929081	0.632329	0.639036	0.864337	0.722992	0.511547	0.578647	0.290046	0.688252	0.488541	0.448074	0.658967	0.636278	0.859214	0.667585	0.729313	0.751484	0.813937	0.611822	-0.187816	0.843495	0.616668	0.843613	0.834469	-0.824287	-0.522454	-0.752244	-0.776533	-0.8673	0.82792	0.825592	0.835598	-0.387676	0.827547	0.824463	-0.373756	0.872465	-0.20443	-0.192919	-0.275572	-0.752074	-0.0626095	-0.0535995	0.333138
Xanthomonas	0.702334	0.465371	-0.603348	-0.687172	-0.441053	-0.517102	-0.698273	-0.691945	-0.558745	-0.678334	0.134169	-0.647498	-0.768833	-0.680233	-0.627976	-0.71531	-0.666869	-0.700856	-0.509171	-0.663932	-0.673822	-0.227821	-0.54652	-0.043112	-0.413171	-0.568602	-0.614642	-0.553198	-0.581086	0.640826	0.823816	0.680534	0.614381	0.381513	-0.540163	-0.517216	-0.52458	0.31017	-0.599412	-0.558357	0.87148	-0.57477	0.819495	0.81295	0.834257	0.132375	-0.0508376	0.63483	-0.48477
Bacillus	-0.146563	0.0605393	0.725052	0.637744	0.928968	0.94183	0.609411	0.614479	0.86668	0.705812	0.589432	0.554012	0.242365	0.665536	0.465115	0.412271	0.634238	0.607644	0.865869	0.648078	0.718045	0.800481	0.825673	0.669467	-0.236675	0.85174	0.636079	0.851915	0.84	-0.823663	-0.478561	-0.738512	-0.768865	-0.890441	0.841878	0.848624	0.860092	-0.384948	0.834372	0.836254	-0.308674	0.882009	-0.126564	-0.118673	-0.20615	-0.788243	-0.0600831	0.0376158	0.309518
Pantoea	0.0295326	-0.0411315	0.00857426	-0.0789771	-0.22026	-0.135718	-0.0714554	-0.0682334	-0.180929	-0.100311	0.0951615	-0.030836	-0.25817	-0.0701989	0.00931808	0.00504924	-0.0416867	-0.0748786	-0.174639	-0.00764009	-0.0842067	0.00935479	-0.139896	-0.113005	0.198902	-0.159149	-0.197263	-0.125699	-0.20689	0.158045	0.184156	0.116403	0.0920946	0.14417	-0.165461	-0.114628	-0.317764	-0.0646192	-0.173956	-0.201863	0.211241	-0.221587	0.164357	0.142137	0.159911	0.166844	0.317442	0.207361	0.0376301
Bacillales_unclassified	-0.20433	0.0361235	0.749271	0.672246	0.906684	0.930848	0.64729	0.652069	0.874961	0.73801	0.572828	0.593133	0.298059	0.703382	0.506684	0.462029	0.674283	0.652121	0.876313	0.675032	0.740753	0.766062	0.826769	0.626328	-0.184144	0.857717	0.63058	0.852791	0.840693	-0.838579	-0.53304	-0.768238	-0.793394	-0.884785	0.847393	0.835819	0.848016	-0.379977	0.832287	0.833295	-0.379076	0.883152	-0.204085	-0.195575	-0.278508	-0.750964	-0.0488852	-0.0416233	0.329693
Enterobacteriaceae_unclassified	0.32796	0.212062	-0.229107	-0.342317	-0.281086	-0.257547	-0.336682	-0.333586	-0.317051	-0.341833	0.161816	-0.310046	-0.510281	-0.324212	-0.269643	-0.303352	-0.303297	-0.348635	-0.317739	-0.266466	-0.322111	-0.015958	-0.291273	-0.0634845	-0.0912077	-0.309544	-0.404295	-0.282176	-0.344062	0.345702	0.455559	0.324941	0.291672	0.186496	-0.30606	-0.270027	-0.385728	0.0938282	-0.350337	-0.347342	0.469371	-0.357813	0.417092	0.415107	0.432175	0.0945007	0.173562	0.436985	-0.170566
Pseudomonas	0.79289	0.674814	-0.334003	-0.471405	0.01222	-0.0928339	-0.498005	-0.49425	-0.12964	-0.411385	0.540851	-0.470463	-0.663207	-0.444469	-0.520263	-0.657086	-0.457002	-0.499399	-0.0276506	-0.466035	-0.393751	0.145809	-0.176336	0.414225	-0.71658	-0.168836	-0.338225	-0.160246	-0.179933	0.277061	0.721455	0.404889	0.310016	-0.0909688	-0.137022	-0.122506	-0.0299161	0.186334	-0.22488	-0.177562	0.884525	-0.155604	0.938229	0.940815	0.913076	-0.369415	-0.22751	0.748568	-0.432387
Sphingomonas	0.797864	0.581595	-0.60253	-0.699393	-0.350814	-0.451181	-0.717973	-0.713406	-0.478795	-0.672196	0.233599	-0.674568	-0.783427	-0.691057	-0.679249	-0.787705	-0.686611	-0.722861	-0.409948	-0.684476	-0.658736	-0.152039	-0.48744	0.112079	-0.556581	-0.50069	-0.596384	-0.494551	-0.506522	0.592861	0.87122	0.67309	0.589484	0.269683	-0.472807	-0.456519	-0.406695	0.320521	-0.545042	-0.493551	0.952105	-0.501561	0.926521	0.924951	0.934582	-0.0139064	-0.135485	0.718776	-0.520013
Rhizobium	0.829192	0.621995	-0.603207	-0.705001	-0.306863	-0.427585	-0.720557	-0.718133	-0.458299	-0.670731	0.284955	-0.682473	-0.76931	-0.690374	-0.69483	-0.801799	-0.690796	-0.726727	-0.37056	-0.697583	-0.657136	-0.135704	-0.469861	0.158401	-0.618541	-0.477783	-0.561346	-0.473403	-0.484356	0.579185	0.88612	0.671301	0.589655	0.241641	-0.449184	-0.434082	-0.347806	0.331875	-0.526174	-0.473534	0.970966	-0.472944	0.957097	0.956153	0.961264	-0.0648364	-0.196092	0.727332	-0.542473
Streptococcus	-0.0868772	0.0940404	0.665058	0.572141	0.906314	0.902119	0.548591	0.556013	0.828567	0.647416	0.603219	0.489407	0.224644	0.610414	0.412811	0.345926	0.57915	0.55027	0.836853	0.58563	0.657395	0.747048	0.761785	0.654127	-0.298609	0.8019	0.562519	0.799809	0.781778	-0.769476	-0.416018	-0.679717	-0.712108	-0.863493	0.781892	0.783527	0.829028	-0.382136	0.77691	0.778991	-0.256754	0.830075	-0.0852866	-0.0705426	-0.15503	-0.794422	-0.0873202	0.0674019	0.29453
Acinetobacter	-0.177937	-0.142196	0.290675	0.264936	-0.0764083	0.0312105	0.287367	0.287417	0.212444	0.270644	0.382274	0.308485	0.343346	0.295101	0.317237	0.279845	0.288662	0.276591	0.253354	0.20332	0.191046	0.103768	0.131453	0.0250881	0.0373996	0.188687	0.0902807	0.207859	0.125756	-0.230295	-0.176511	-0.266734	-0.232414	-0.220624	0.123948	0.154051	0.21126	-0.430137	0.0726705	0.113244	-0.128373	0.116359	-0.126078	-0.10073	-0.11528	-0.239413	0.0484639	0.00971894	0.303977
Arthrobacter	-0.213737	-0.00115108	0.713048	0.650594	0.88367	0.895822	0.627468	0.632584	0.840108	0.715083	0.525344	0.57102	0.288278	0.679886	0.488857	0.438928	0.652071	0.630242	0.840155	0.648358	0.704587	0.713126	0.786017	0.582096	-0.176706	0.82199	0.584061	0.813506	0.804242	-0.807165	-0.51905	-0.737319	-0.762234	-0.845279	0.807202	0.792794	0.818088	-0.382951	0.802699	0.80256	-0.378903	0.848458	-0.212715	-0.199673	-0.280576	-0.71377	-0.0765241	-0.0653983	0.332832
Stenotrophomonas	0.790089	0.537657	-0.709748	-0.758868	-0.422544	-0.554514	-0.784432	-0.779105	-0.566739	-0.744332	0.0281492	-0.724114	-0.744727	-0.7674	-0.727293	-0.8542	-0.757312	-0.781205	-0.520316	-0.789438	-0.736332	-0.311872	-0.594125	-0.0262514	-0.51756	-0.604192	-0.627466	-0.595935	-0.597558	0.68589	0.888056	0.754523	0.667348	0.400324	-0.568318	-0.556663	-0.485696	0.393852	-0.596425	-0.580863	0.936681	-0.582747	0.894215	0.894187	0.904877	0.136062	-0.195099	0.596961	-0.589711
Leuconostoc	-0.0359738	0.0258885	0.537803	0.453889	0.828062	0.794463	0.430898	0.438916	0.694053	0.521619	0.507748	0.368502	0.113219	0.478415	0.312943	0.240963	0.452576	0.41563	0.685223	0.464378	0.527728	0.659074	0.645905	0.589963	-0.311362	0.673018	0.420818	0.666524	0.656532	-0.638832	-0.2882	-0.541	-0.582564	-0.744887	0.62116	0.651594	0.700445	-0.412889	0.65504	0.667368	-0.144315	0.700665	-0.00222062	0.0195692	-0.0581381	-0.744876	-0.109244	0.126438	0.260656
Bacteria_unclassified	0.861807	0.675245	-0.612106	-0.702349	-0.252635	-0.395506	-0.725674	-0.725003	-0.407443	-0.660647	0.289517	-0.689214	-0.743197	-0.694196	-0.721255	-0.837868	-0.700016	-0.730241	-0.316046	-0.718821	-0.641898	-0.120508	-0.431831	0.230953	-0.686778	-0.438661	-0.533213	-0.442825	-0.432426	0.548363	0.886639	0.664007	0.572873	0.191878	-0.407896	-0.404173	-0.277121	0.357434	-0.482851	-0.427827	0.986036	-0.421733	0.987752	0.988826	0.987022	-0.129188	-0.258948	0.724036	-0.578312
Methylobacterium	0.834336	0.652917	-0.577818	-0.692048	-0.270516	-0.389423	-0.708433	-0.706855	-0.427279	-0.653035	0.312142	-0.677367	-0.774452	-0.675245	-0.692531	-0.789639	-0.677119	-0.71627	-0.347359	-0.675451	-0.632492	-0.0905285	-0.434505	0.207652	-0.634135	-0.446776	-0.561698	-0.444393	-0.447924	0.552354	0.87665	0.646775	0.566696	0.19395	-0.419429	-0.408815	-0.321757	0.338449	-0.505756	-0.450021	0.958586	-0.444129	0.947103	0.950318	0.954655	-0.11207	-0.200126	0.73884	-0.542425
Carnobacterium	-0.228485	-0.0695725	0.692533	0.635051	0.82711	0.858561	0.617824	0.621179	0.814423	0.693282	0.511005	0.548706	0.323003	0.656052	0.499412	0.448143	0.631012	0.605012	0.790364	0.621878	0.699695	0.697127	0.771513	0.569201	-0.15768	0.797126	0.5793	0.779825	0.772521	-0.783817	-0.506645	-0.715215	-0.742239	-0.813749	0.727454	0.745933	0.777563	-0.490869	0.754034	0.780529	-0.366552	0.814783	-0.221907	-0.205722	-0.281526	-0.725657	-0.0278754	-0.0440586	0.369441
Enhydrobacter	-0.263069	-0.0327154	0.817026	0.73396	0.889894	0.943718	0.715863	0.72298	0.919545	0.792207	0.564596	0.669545	0.396159	0.772008	0.586803	0.532202	0.742174	0.719104	0.915038	0.75768	0.804568	0.786008	0.847398	0.601281	-0.11646	0.890036	0.727856	0.908234	0.867542	-0.88215	-0.584939	-0.825099	-0.835122	-0.886442	0.877927	0.893308	0.866053	-0.466828	0.871912	0.8618	-0.424241	0.903285	-0.250701	-0.245684	-0.32989	-0.749258	0.0567997	-0.0443836	0.434919
Acidovorax	0.648207	0.422098	-0.2313	-0.373122	0.11657	0.0187762	-0.395669	-0.378483	-0.095543	-0.315211	0.43232	-0.389275	-0.575819	-0.341224	-0.386593	-0.517804	-0.345655	-0.401705	-0.0422572	-0.321582	-0.300681	0.171756	-0.134264	0.362298	-0.596836	-0.113313	-0.307934	-0.0955478	-0.147335	0.20138	0.602934	0.315926	0.232578	-0.11104	-0.130793	-0.0709749	-0.0162376	-0.0294872	-0.144334	-0.12132	0.734729	-0.114551	0.769975	0.778034	0.75155	-0.346834	-0.100194	0.725387	-0.206919
Flavobacterium	-0.135452	0.0628813	0.568603	0.523888	0.756241	0.7672	0.491753	0.497228	0.711566	0.5883	0.480127	0.435449	0.11201	0.535095	0.347353	0.287051	0.508386	0.479892	0.686476	0.517171	0.552336	0.689791	0.699939	0.563852	-0.218727	0.720638	0.457215	0.695615	0.709113	-0.693741	-0.394149	-0.619718	-0.65461	-0.776184	0.732037	0.696253	0.728834	-0.256333	0.70018	0.729235	-0.278703	0.746846	-0.110305	-0.0995055	-0.17628	-0.636599	-0.0563735	0.0766088	0.235094
Exiguobacterium	-0.145977	-0.0377182	0.666315	0.575484	0.904227	0.889681	0.553795	0.560718	0.770673	0.634055	0.48957	0.501508	0.233958	0.604118	0.442187	0.396761	0.579973	0.551846	0.76874	0.593133	0.651694	0.685044	0.717642	0.562864	-0.202103	0.744414	0.530646	0.75591	0.73355	-0.729877	-0.427472	-0.652511	-0.678576	-0.78047	0.706437	0.744774	0.752034	-0.442705	0.750157	0.721776	-0.279549	0.776522	-0.135573	-0.11618	-0.196258	-0.730835	-0.120002	-0.0241949	0.316242
Microbacterium	0.492646	0.321829	-0.335908	-0.446657	-0.240168	-0.272975	-0.458609	-0.456691	-0.364408	-0.436649	0.188872	-0.418707	-0.638114	-0.438701	-0.395268	-0.444332	-0.420719	-0.454076	-0.324464	-0.403858	-0.407277	-0.0539911	-0.344782	-0.00403179	-0.243655	-0.364052	-0.478565	-0.338474	-0.384441	0.416762	0.571194	0.440255	0.379521	0.214452	-0.345638	-0.307723	-0.373315	0.159908	-0.37983	-0.392976	0.652071	-0.388639	0.611195	0.605792	0.616275	0.0746317	0.0067686	0.521641	-0.304563
Chryseobacterium	0.426586	0.296042	-0.249864	-0.374184	-0.282591	-0.269039	-0.374725	-0.368341	-0.307206	-0.36586	0.260799	-0.336756	-0.534072	-0.352818	-0.309635	-0.366585	-0.335667	-0.384413	-0.275222	-0.310091	-0.35709	-0.0108086	-0.290165	0.0436195	-0.195603	-0.304598	-0.418145	-0.281626	-0.34404	0.35249	0.543885	0.363261	0.313518	0.147602	-0.305771	-0.267163	-0.356552	0.0810339	-0.366685	-0.340881	0.589758	-0.352303	0.55127	0.545368	0.559248	0.00888511	0.13125	0.51919	-0.207377
Planococcaceae_unclassified	-0.17717	0.00174767	0.665094	0.602557	0.90504	0.892937	0.567295	0.568376	0.796632	0.652665	0.400608	0.501418	0.217498	0.603303	0.418465	0.419672	0.575309	0.556277	0.755944	0.600707	0.69605	0.758742	0.817947	0.629018	-0.174709	0.797616	0.616622	0.780739	0.817726	-0.767637	-0.493848	-0.69163	-0.723557	-0.810394	0.755093	0.773955	0.767249	-0.335655	0.772155	0.805061	-0.347104	0.842913	-0.191734	-0.185922	-0.260003	-0.729397	-0.079303	-0.0628551	0.232309
Staphylococcus	0.93788	0.713736	-0.78885	-0.875579	-0.33905	-0.521368	-0.889192	-0.878899	-0.573511	-0.828722	0.13896	-0.883512	-0.780069	-0.852535	-0.870707	-0.945542	-0.861881	-0.893481	-0.528423	-0.85033	-0.819262	-0.245197	-0.589723	0.117222	-0.779077	-0.594959	-0.72504	-0.610943	-0.575355	0.701521	0.943888	0.783304	0.730121	0.289456	-0.574547	-0.595625	-0.39061	0.472685	-0.669693	-0.582287	0.928332	-0.570989	0.885342	0.914546	0.935459	-0.0761934	-0.346371	0.713703	-0.640004
Curtobacterium	0.705114	0.510221	-0.567464	-0.685649	-0.38159	-0.467627	-0.691949	-0.686526	-0.522124	-0.667798	0.172177	-0.650095	-0.711119	-0.667859	-0.633227	-0.688708	-0.65768	-0.69639	-0.462509	-0.633673	-0.644408	-0.190557	-0.515695	0.0428417	-0.434957	-0.53573	-0.64093	-0.522315	-0.541217	0.612175	0.824568	0.661214	0.602794	0.309859	-0.514813	-0.496829	-0.479262	0.31864	-0.58484	-0.554596	0.846281	-0.554467	0.789576	0.793678	0.818302	0.0310514	-0.0833991	0.628689	-0.466727
Novosphingobium	0.81027	0.614523	-0.540319	-0.648945	-0.245725	-0.360696	-0.668682	-0.666304	-0.397642	-0.609849	0.334818	-0.63115	-0.750069	-0.634135	-0.646669	-0.75401	-0.63473	-0.671291	-0.308654	-0.648132	-0.596326	-0.084232	-0.410298	0.211132	-0.6193	-0.416603	-0.531785	-0.411216	-0.425214	0.517767	0.845484	0.617546	0.532174	0.178822	-0.392593	-0.374707	-0.290344	0.283589	-0.466244	-0.420664	0.953567	-0.414394	0.948394	0.947667	0.947308	-0.111568	-0.19772	0.73401	-0.508353
Alkaliphilus	-0.191156	-0.0703835	0.612293	0.55928	0.787581	0.80745	0.536166	0.54654	0.71301	0.611454	0.473694	0.489217	0.23273	0.575368	0.43923	0.37615	0.554508	0.527617	0.697392	0.551479	0.582715	0.607833	0.675183	0.508163	-0.162245	0.693486	0.456816	0.681908	0.675809	-0.694347	-0.419866	-0.620512	-0.649166	-0.732927	0.662611	0.669665	0.678273	-0.423875	0.696716	0.698674	-0.306905	0.728319	-0.164605	-0.146698	-0.220471	-0.673541	-0.0790745	-0.0382029	0.304287
Massilia	0.510318	0.514231	-0.0444365	-0.136257	0.384715	0.295142	-0.161376	-0.164191	0.225541	-0.0572359	0.603685	-0.191733	-0.458227	-0.112603	-0.25236	-0.390586	-0.132284	-0.16724	0.295364	-0.158508	-0.0531802	0.338833	0.161552	0.521309	-0.642849	0.175977	-0.105808	0.146392	0.165545	-0.0842673	0.348003	0.0591577	-0.0378298	-0.373888	0.183516	0.151995	0.2695	0.0293587	0.137546	0.183622	0.518573	0.215926	0.622454	0.637006	0.584058	-0.543834	-0.268642	0.492009	-0.250141
Aurantimonas	0.806326	0.597592	-0.596626	-0.692756	-0.321764	-0.433236	-0.717027	-0.713133	-0.462842	-0.663313	0.222234	-0.672813	-0.800607	-0.687829	-0.686609	-0.794557	-0.683771	-0.717939	-0.39511	-0.684807	-0.644598	-0.126446	-0.469611	0.11442	-0.569524	-0.481517	-0.585203	-0.476235	-0.485727	0.57834	0.855286	0.657693	0.567769	0.249445	-0.447841	-0.435561	-0.379155	0.344283	-0.522757	-0.476287	0.947789	-0.479793	0.929102	0.926309	0.932169	-0.0105484	-0.154293	0.719623	-0.538132
Halomonas	-0.124211	0.0954977	0.670974	0.570443	0.897279	0.88346	0.538005	0.542364	0.756634	0.624476	0.456776	0.508286	0.168571	0.596844	0.394976	0.390172	0.566578	0.550973	0.775329	0.622694	0.654853	0.753025	0.743032	0.587196	-0.169597	0.757919	0.628521	0.789076	0.773998	-0.732804	-0.445588	-0.665144	-0.676246	-0.774437	0.821807	0.828583	0.785203	-0.195797	0.797041	0.742378	-0.293667	0.798126	-0.115511	-0.1192	-0.198966	-0.644427	-0.0908623	0.00813686	0.224972
Sphingobacterium	0.861875	0.630338	-0.75479	-0.822979	-0.381484	-0.526578	-0.836319	-0.821696	-0.580184	-0.779643	0.0648457	-0.844418	-0.791802	-0.800052	-0.803112	-0.889454	-0.804137	-0.844715	-0.609731	-0.794661	-0.794993	-0.217241	-0.584454	0.0179757	-0.703729	-0.583662	-0.706655	-0.59152	-0.574309	0.678614	0.855543	0.712838	0.679967	0.294137	-0.565991	-0.584082	-0.407065	0.431033	-0.659777	-0.569043	0.806699	-0.566515	0.752696	0.789959	0.809682	0.0310775	-0.255684	0.71174	-0.561967
Comamonadaceae_unclassified	0.84453	0.688893	-0.586097	-0.699886	-0.246101	-0.376876	-0.706618	-0.715479	-0.422112	-0.661485	0.374396	-0.683848	-0.754875	-0.680694	-0.703014	-0.782058	-0.687477	-0.715486	-0.29909	-0.700123	-0.62351	-0.0958877	-0.428056	0.191508	-0.668666	-0.443153	-0.518359	-0.449337	-0.443268	0.551897	0.86026	0.648502	0.569032	0.202782	-0.418015	-0.408745	-0.282779	0.371453	-0.51074	-0.451428	0.959585	-0.427635	0.953483	0.956067	0.958874	-0.136251	-0.326362	0.665392	-0.611323
Weissella	0.898686	0.704778	-0.641328	-0.734787	-0.251076	-0.403218	-0.761285	-0.758037	-0.424557	-0.687275	0.268887	-0.734309	-0.785339	-0.724782	-0.759836	-0.874839	-0.73193	-0.765237	-0.354474	-0.743103	-0.669927	-0.103564	-0.44669	0.224521	-0.732849	-0.450027	-0.574357	-0.45603	-0.441824	0.564246	0.894467	0.67139	0.583945	0.178338	-0.419452	-0.420983	-0.272785	0.383152	-0.505278	-0.441757	0.981094	-0.433356	0.979181	0.988343	0.986947	-0.12881	-0.279481	0.763191	-0.592134
Mucilaginibacter	0.818195	0.582284	-0.624524	-0.697331	-0.32359	-0.453964	-0.726737	-0.722566	-0.496496	-0.669935	0.196369	-0.676049	-0.7831	-0.697347	-0.689648	-0.787327	-0.694811	-0.716532	-0.407493	-0.716208	-0.663236	-0.188022	-0.488459	0.116887	-0.584436	-0.500859	-0.559432	-0.495668	-0.499884	0.595442	0.849098	0.688008	0.601856	0.294368	-0.461514	-0.444967	-0.360541	0.352726	-0.527041	-0.486235	0.961731	-0.485532	0.945546	0.935549	0.942777	0.0388241	-0.236002	0.69076	-0.563042
Pedobacter	0.745254	0.548571	-0.622344	-0.683865	-0.367584	-0.452101	-0.698187	-0.700568	-0.463271	-0.655337	0.149468	-0.682293	-0.801629	-0.686763	-0.677109	-0.828471	-0.67897	-0.725585	-0.45252	-0.688056	-0.64728	-0.128903	-0.474675	0.0519992	-0.517766	-0.478403	-0.544025	-0.488364	-0.494602	0.577547	0.839576	0.640138	0.546813	0.267484	-0.459818	-0.450908	-0.38635	0.344931	-0.508735	-0.458383	0.883239	-0.474276	0.864204	0.868502	0.867419	0.074515	-0.109136	0.684833	-0.514589
Brochothrix	-0.123346	0.033255	0.632543	0.551799	0.964787	0.875799	0.516708	0.521405	0.776065	0.606833	0.290301	0.46653	0.187205	0.572159	0.350718	0.357625	0.542724	0.526176	0.758792	0.58387	0.661492	0.704217	0.746493	0.573112	-0.201892	0.753812	0.576093	0.769782	0.786818	-0.715762	-0.447382	-0.645624	-0.668663	-0.763491	0.748872	0.760089	0.750771	-0.24049	0.764831	0.741687	-0.311626	0.799152	-0.162907	-0.152785	-0.22736	-0.68361	-0.123366	-0.0934279	0.217656
Brevundimonas	0.192552	0.150507	0.280117	0.160009	0.598355	0.447378	0.141077	0.14888	0.42383	0.213315	0.268566	0.114494	0.00743787	0.19684	0.0265718	0.0126431	0.1679	0.134204	0.441997	0.202626	0.266592	0.471963	0.360386	0.453484	-0.402512	0.39181	0.235081	0.429377	0.408983	-0.329119	-0.0183619	-0.263035	-0.280889	-0.498551	0.34495	0.408439	0.48956	-0.210877	0.335863	0.349277	0.0919035	0.39412	0.170255	0.198413	0.146923	-0.621769	-0.179856	0.201766	0.0907686
Thermomonas	-0.0842404	0.0444996	0.475284	0.431615	0.731114	0.680121	0.409443	0.415514	0.653266	0.503344	0.429517	0.35077	0.148804	0.455463	0.26902	0.200836	0.42948	0.403158	0.669452	0.419055	0.478326	0.562226	0.594844	0.51898	-0.273861	0.644889	0.3621	0.612962	0.617388	-0.607122	-0.307235	-0.516719	-0.563395	-0.70187	0.618313	0.58419	0.686866	-0.279481	0.612414	0.635251	-0.199721	0.657968	-0.0548829	-0.0397778	-0.10907	-0.625811	-0.0991656	0.0646454	0.241215
Brevibacterium	0.51489	0.29893	-0.578253	-0.545078	-0.319478	-0.473751	-0.584282	-0.578097	-0.556588	-0.560584	-0.279616	-0.540095	-0.629785	-0.578892	-0.543788	-0.545883	-0.568712	-0.56113	-0.571101	-0.612847	-0.574129	-0.292478	-0.447239	-0.208046	-0.292347	-0.501243	-0.368232	-0.497843	-0.465734	0.557951	0.50597	0.547139	0.511832	0.444571	-0.447589	-0.444948	-0.407366	0.468791	-0.476196	-0.439778	0.517192	-0.438835	0.478463	0.458872	0.478182	0.383341	-0.257558	0.245822	-0.576307
Propionibacterium	-0.211827	-0.181337	0.583489	0.512568	0.68989	0.714857	0.515906	0.526253	0.614065	0.559678	0.476676	0.476077	0.330953	0.555984	0.479801	0.405457	0.54297	0.514407	0.631299	0.514151	0.522953	0.434426	0.507608	0.337496	-0.110435	0.567758	0.346866	0.584029	0.520502	-0.595811	-0.381561	-0.548634	-0.553501	-0.605764	0.503613	0.548905	0.585641	-0.561642	0.580578	0.523804	-0.293151	0.580406	-0.203552	-0.165456	-0.230748	-0.591162	-0.148481	-0.113434	0.395234
Nitriliruptor	-0.26972	0.0389175	0.636377	0.615011	0.455082	0.52909	0.590656	0.59027	0.738552	0.672859	0.49481	0.560056	0.354661	0.628786	0.435488	0.401528	0.598652	0.579519	0.730667	0.566772	0.632077	0.702881	0.729611	0.54541	-0.0653359	0.783888	0.601206	0.758154	0.735182	-0.743192	-0.49011	-0.710313	-0.725265	-0.774194	0.780501	0.72549	0.784373	-0.288898	0.651961	0.745228	-0.354464	0.718976	-0.188591	-0.208646	-0.269493	-0.525407	0.291608	0.18311	0.402867
Alcaligenaceae_unclassified	0.688525	0.484033	-0.40081	-0.51477	-0.25393	-0.333835	-0.529902	-0.525417	-0.315183	-0.489437	0.343474	-0.470555	-0.613189	-0.496245	-0.48918	-0.611469	-0.493376	-0.535482	-0.243318	-0.527897	-0.492186	-0.0562513	-0.360488	0.140876	-0.507876	-0.356954	-0.452152	-0.322866	-0.375234	0.432267	0.744605	0.49617	0.426522	0.141578	-0.349409	-0.300835	-0.268433	0.121918	-0.410048	-0.378924	0.858503	-0.371492	0.845261	0.851547	0.843898	-0.136115	-0.123668	0.647813	-0.383732
Burkholderiales_incertae_sedis_unclassified	-0.183868	-0.0266072	0.615729	0.559205	0.789124	0.815556	0.538333	0.544715	0.751365	0.617501	0.445534	0.457856	0.218374	0.575236	0.419004	0.374432	0.553564	0.521998	0.691879	0.564027	0.635577	0.692958	0.737294	0.55585	-0.170265	0.7444	0.513018	0.713443	0.724523	-0.718235	-0.453738	-0.656028	-0.690547	-0.773304	0.672359	0.675275	0.686907	-0.407086	0.692101	0.744608	-0.342169	0.765679	-0.206441	-0.193829	-0.26093	-0.681783	0.0475066	0.00775895	0.311092
Aequorivita	-0.218265	0.0336866	0.623222	0.582995	0.671418	0.62663	0.544329	0.541163	0.722411	0.632227	0.217799	0.515099	0.191405	0.593831	0.362013	0.370557	0.572557	0.558587	0.702316	0.571251	0.658471	0.672158	0.710569	0.478574	-0.0313133	0.743035	0.560364	0.744135	0.742111	-0.688042	-0.48135	-0.663335	-0.697025	-0.7034	0.748838	0.710504	0.693188	-0.148233	0.677566	0.695912	-0.334647	0.716618	-0.195012	-0.211068	-0.271875	-0.428388	0.131803	-0.0286185	0.273155
Myroides	-0.0398368	-0.0417273	0.320704	0.265294	0.63864	0.449159	0.230095	0.232442	0.404329	0.284169	-0.128474	0.217404	0.0195527	0.264065	0.0897634	0.155788	0.246721	0.236562	0.369261	0.292035	0.348974	0.38303	0.396467	0.274892	-0.110804	0.378422	0.249624	0.416656	0.452187	-0.33985	-0.205726	-0.313751	-0.324052	-0.376574	0.362216	0.394673	0.36172	-0.0694747	0.389205	0.365148	-0.136539	0.404925	-0.0834944	-0.06566	-0.104241	-0.388511	-0.149165	-0.139969	0.0576759
Alkanindiges	-0.00865006	0.223308	0.385159	0.305812	0.43516	0.50339	0.304896	0.301719	0.457455	0.335412	0.426118	0.27515	0.177122	0.341888	0.2622	0.254982	0.328682	0.327901	0.474827	0.325424	0.407131	0.385577	0.422216	0.353891	-0.124969	0.412174	0.389532	0.410234	0.407867	-0.396149	-0.26039	-0.375605	-0.386685	-0.436522	0.404393	0.390507	0.355079	-0.0988609	0.371718	0.380284	-0.167407	0.446992	-0.0906364	-0.0960199	-0.126246	-0.41138	-0.0138096	-0.0990024	0.0322886
Luteibacter	0.841896	0.625843	-0.674625	-0.762804	-0.345765	-0.47984	-0.77832	-0.776178	-0.516534	-0.732456	0.21703	-0.746301	-0.825448	-0.753254	-0.755642	-0.846007	-0.755191	-0.7845	-0.447196	-0.753322	-0.718187	-0.171167	-0.52059	0.0743456	-0.633679	-0.539506	-0.63294	-0.539152	-0.531302	0.636851	0.88838	0.712059	0.640469	0.298515	-0.502178	-0.502321	-0.409869	0.395102	-0.589104	-0.520613	0.952813	-0.525155	0.926343	0.932503	0.944064	-0.0292699	-0.219339	0.714713	-0.595065
Roseomonas	0.845833	0.596859	-0.724166	-0.795426	-0.362305	-0.522564	-0.824857	-0.814449	-0.587503	-0.768195	0.0285509	-0.79302	-0.854169	-0.792836	-0.785844	-0.852428	-0.789739	-0.816956	-0.586141	-0.790524	-0.760797	-0.225986	-0.572635	0.0029574	-0.614027	-0.59836	-0.704403	-0.588149	-0.570354	0.69017	0.86126	0.736125	0.682219	0.350791	-0.558391	-0.561716	-0.468226	0.446447	-0.632461	-0.580351	0.88529	-0.576493	0.832465	0.849246	0.867889	0.0808946	-0.22993	0.684349	-0.611102
Nesterenkonia	0.159904	0.170667	0.335146	0.193453	0.620037	0.591474	0.192437	0.197555	0.451762	0.238409	0.44861	0.178326	0.0162718	0.243543	0.1471	0.0568068	0.227399	0.198045	0.502844	0.276895	0.316044	0.42408	0.329282	0.399376	-0.288402	0.363166	0.297547	0.419036	0.358103	-0.337058	-0.021635	-0.256268	-0.287611	-0.4397	0.369264	0.439005	0.395984	-0.239461	0.425008	0.334057	0.110907	0.401491	0.20218	0.217291	0.157469	-0.562743	-0.112158	0.131451	0.100595
Arcicella	-0.234216	-0.164145	0.627497	0.560809	0.673357	0.675257	0.545153	0.55289	0.651255	0.595143	0.355275	0.530988	0.340761	0.582736	0.453305	0.435452	0.555636	0.53847	0.658159	0.578506	0.580556	0.579527	0.599231	0.396335	-0.0705276	0.641287	0.532948	0.689532	0.638057	-0.653735	-0.439393	-0.615611	-0.595691	-0.63631	0.639487	0.70086	0.696781	-0.448608	0.654162	0.614576	-0.315811	0.64012	-0.192823	-0.176151	-0.245268	-0.581125	-0.0463587	-0.00659434	0.402538
Kineococcus	0.685033	0.491597	-0.572492	-0.658459	-0.381774	-0.473275	-0.680558	-0.665991	-0.545068	-0.636654	0.00988951	-0.658999	-0.743835	-0.643508	-0.619051	-0.661162	-0.632627	-0.669763	-0.576835	-0.618595	-0.642232	-0.160315	-0.511195	-0.0718415	-0.446244	-0.520829	-0.641687	-0.507113	-0.523752	0.591751	0.684939	0.57757	0.54437	0.284699	-0.49177	-0.491958	-0.436173	0.378813	-0.58656	-0.541869	0.665141	-0.530225	0.599589	0.619432	0.643319	0.170791	-0.134149	0.588805	-0.464747
Comamonas	0.0907598	0.0786558	0.363542	0.296479	0.607268	0.546214	0.254562	0.263545	0.534267	0.344711	0.382966	0.230258	-0.0282009	0.287552	0.128928	0.0661612	0.257783	0.22256	0.513944	0.287466	0.350122	0.615275	0.536364	0.588797	-0.352583	0.528189	0.344022	0.531111	0.545647	-0.47663	-0.0964582	-0.368755	-0.416846	-0.61176	0.493492	0.546361	0.570551	-0.311318	0.490193	0.561156	0.0691938	0.545668	0.204412	0.211443	0.143411	-0.696546	-0.0319596	0.320929	0.140833
Hymenobacter	0.499051	0.310661	-0.244471	-0.292632	0.0786034	-0.0789706	-0.357254	-0.349472	-0.110982	-0.280247	-0.0159341	-0.294331	-0.551495	-0.324274	-0.380378	-0.418884	-0.324341	-0.320619	-0.0825042	-0.320498	-0.223709	0.038721	-0.113665	0.180398	-0.359708	-0.156676	-0.28517	-0.124961	-0.09349	0.219947	0.407111	0.306473	0.22111	0.0558495	-0.124726	-0.0964407	-0.144064	0.162448	-0.130566	-0.127534	0.605298	-0.124582	0.614511	0.601437	0.590174	-0.110863	-0.125464	0.396938	-0.341817
Aquabacterium	0.256277	0.343358	0.328941	0.216039	0.601161	0.593936	0.190545	0.186891	0.544909	0.27306	0.595434	0.174588	-0.171538	0.235944	0.0836709	-0.0661321	0.213207	0.170466	0.559029	0.226039	0.304767	0.576045	0.449744	0.594957	-0.425028	0.455533	0.285731	0.479468	0.469278	-0.40162	0.0573154	-0.287859	-0.357593	-0.590806	0.473571	0.50537	0.474625	-0.181081	0.466491	0.459322	0.24484	0.502854	0.381855	0.399791	0.31948	-0.691512	-0.150147	0.280357	-0.0273669
Paracoccus	0.0656572	0.218813	0.452083	0.378605	0.776878	0.660334	0.331587	0.333431	0.600986	0.437703	0.347634	0.318058	0.0151293	0.391422	0.155537	0.14848	0.354665	0.342691	0.64709	0.382829	0.449477	0.653828	0.60557	0.594348	-0.3333	0.626083	0.518648	0.649418	0.657085	-0.56266	-0.237845	-0.472097	-0.500007	-0.66709	0.702662	0.698893	0.751682	-0.0224105	0.642207	0.62186	-0.0747926	0.666212	0.104635	0.0958626	0.0183453	-0.571983	-0.225405	0.134579	0.0490842
Simplicispira	0.165179	0.145341	0.173032	0.102485	0.351268	0.387874	0.107538	0.109553	0.255125	0.157017	0.576693	0.0625011	-0.149407	0.138153	0.10089	-0.0433379	0.136664	0.0935237	0.3141	0.100219	0.121375	0.264737	0.201414	0.338464	-0.298942	0.242703	0.0585653	0.212505	0.164705	-0.214325	0.084797	-0.126023	-0.197026	-0.345503	0.194983	0.213397	0.271162	-0.261896	0.228755	0.229095	0.188542	0.263699	0.265652	0.276996	0.229809	-0.363862	-0.171861	0.20377	0.045888
Wautersiella	0.569321	0.310113	-0.644177	-0.614355	-0.448405	-0.54613	-0.663044	-0.635576	-0.546928	-0.619027	-0.257303	-0.59133	-0.614411	-0.642715	-0.572864	-0.674724	-0.627892	-0.629429	-0.620547	-0.664502	-0.6606	-0.364277	-0.55551	-0.24146	-0.339689	-0.577474	-0.599714	-0.558013	-0.549004	0.607276	0.595798	0.605671	0.563985	0.438401	-0.515924	-0.538727	-0.530436	0.349778	-0.531744	-0.507367	0.594484	-0.539442	0.536263	0.53884	0.559383	0.305474	-0.00804849	0.455434	-0.446499
Corynebacterium	-0.0553892	0.199914	0.521465	0.463905	0.789353	0.664798	0.404863	0.402153	0.68109	0.498343	0.104092	0.389634	0.0802301	0.452387	0.184082	0.266867	0.414696	0.417464	0.648396	0.476289	0.578017	0.721545	0.730916	0.576147	-0.184438	0.686563	0.601932	0.705823	0.780505	-0.620172	-0.396059	-0.573537	-0.587603	-0.68012	0.747364	0.721454	0.674735	0.0805001	0.659212	0.697385	-0.255753	0.729433	-0.100204	-0.115032	-0.174305	-0.578072	-0.055357	-0.0503553	0.00924328
Cellvibrio	-0.0441891	0.21013	0.449339	0.354869	0.439936	0.540236	0.355063	0.356359	0.485323	0.384478	0.480867	0.336375	0.181032	0.400415	0.319083	0.304932	0.387662	0.384347	0.515942	0.406293	0.442864	0.428166	0.444001	0.350856	-0.0778703	0.445262	0.42224	0.458023	0.429775	-0.438707	-0.295031	-0.425036	-0.428945	-0.463518	0.470513	0.453343	0.373349	-0.110736	0.418849	0.410041	-0.194862	0.470245	-0.104558	-0.116983	-0.149226	-0.398575	0.0624222	-0.0620652	0.0981621
Herbaspirillum	0.427504	0.177657	-0.475818	-0.450654	-0.175798	-0.288501	-0.472902	-0.464631	-0.366671	-0.434042	0.00755045	-0.452973	-0.509709	-0.467014	-0.429464	-0.522679	-0.458223	-0.454438	-0.293855	-0.504004	-0.474604	-0.285788	-0.385507	-0.120446	-0.342127	-0.376172	-0.509176	-0.41225	-0.396113	0.406091	0.462652	0.474657	0.392872	0.276181	-0.374069	-0.395815	-0.288933	0.156041	-0.349919	-0.327987	0.52979	-0.341094	0.507907	0.508763	0.515112	0.131468	-0.262833	0.290549	-0.331547
Ochrobactrum	-0.293539	-0.409489	0.265558	0.35769	0.17549	0.258358	0.315393	0.348908	0.320112	0.379475	-0.0721487	0.315794	0.23165	0.329369	0.337098	0.192391	0.336775	0.337221	0.241763	0.329851	0.309937	0.14769	0.252554	0.070725	0.158567	0.331949	0.193606	0.318731	0.264092	-0.366212	-0.345982	-0.315934	-0.365008	-0.23716	0.300231	0.305546	0.274981	-0.466025	0.403674	0.384733	-0.237536	0.295607	-0.174089	-0.198674	-0.22949	0.0182856	0.456906	0.18789	0.547459
Aeromonas	-0.0607473	0.216407	0.508611	0.425615	0.596936	0.608391	0.401613	0.413494	0.589775	0.46455	0.357137	0.418581	0.214953	0.471614	0.310351	0.289525	0.449305	0.45187	0.628206	0.476168	0.487195	0.474628	0.508872	0.390925	-0.114656	0.538161	0.480934	0.583007	0.55201	-0.528463	-0.344689	-0.502257	-0.499039	-0.552653	0.644605	0.593737	0.51913	-0.0109825	0.57267	0.512031	-0.243902	0.571612	-0.109924	-0.12287	-0.173515	-0.436695	0.0326454	-0.0735177	0.127648
Gelidibacter	-0.261894	-0.192413	0.465147	0.491708	0.511695	0.553584	0.456491	0.47435	0.602993	0.528822	0.183552	0.409052	0.22806	0.469749	0.343135	0.270485	0.448105	0.42443	0.515821	0.491951	0.498068	0.565356	0.620014	0.450823	-0.0362691	0.63224	0.499833	0.600074	0.615039	-0.61516	-0.394619	-0.540457	-0.573378	-0.589377	0.599361	0.598605	0.576735	-0.376408	0.618092	0.704908	-0.304794	0.626797	-0.162911	-0.180879	-0.235586	-0.462196	0.345205	0.185537	0.418358
Sphingobium	-0.073276	0.300375	0.613117	0.550238	0.766035	0.726943	0.510172	0.500313	0.801877	0.611012	0.433989	0.466464	0.221489	0.564892	0.3011	0.338793	0.525151	0.524671	0.804417	0.518156	0.67005	0.774488	0.812444	0.675488	-0.253038	0.807262	0.667871	0.78977	0.840759	-0.736144	-0.468885	-0.683829	-0.706644	-0.828577	0.82939	0.769002	0.821056	-0.0273659	0.705663	0.774253	-0.306611	0.827672	-0.131693	-0.143658	-0.209722	-0.672331	-0.0578105	-0.0247361	0.0754241
Spirosoma	-0.0720186	-0.14123	0.0335689	-0.0321999	-0.257888	-0.132546	-0.010035	-0.0013533	-0.132472	-0.0496349	0.111205	0.00914254	-0.163751	-0.0148322	0.0723868	0.0470452	0.0102903	-0.0274457	-0.165659	0.0559368	-0.0546787	0.0168336	-0.117506	-0.150467	0.235961	-0.123343	-0.17752	-0.0959889	-0.184777	0.109037	0.114236	0.0575992	0.0563305	0.129529	-0.145714	-0.109252	-0.314479	-0.176431	-0.14972	-0.144965	0.103909	-0.201013	0.055312	0.0391179	0.0601707	0.130716	0.507339	0.256664	0.191748
unclassified_Actinomycetales_norank	0.538947	0.415441	-0.545092	-0.600745	-0.286366	-0.444482	-0.579077	-0.601783	-0.502177	-0.611578	0.0782922	-0.549001	-0.481047	-0.591052	-0.573735	-0.539765	-0.594114	-0.583428	-0.304946	-0.606161	-0.549631	-0.306422	-0.462815	-0.128052	-0.344048	-0.497661	-0.345591	-0.513027	-0.489293	0.565634	0.625498	0.602913	0.555298	0.421067	-0.474087	-0.463101	-0.364533	0.457315	-0.532907	-0.495461	0.65182	-0.460515	0.615229	0.596	0.622871	0.114231	-0.439261	0.124935	-0.623515
Psychrobacter	-0.164773	0.0420347	0.441845	0.44195	0.428897	0.56264	0.423294	0.425121	0.581206	0.477734	0.438817	0.354101	0.219276	0.428663	0.344097	0.290093	0.409384	0.395375	0.516918	0.415175	0.497779	0.564994	0.627651	0.509111	-0.0966057	0.599164	0.525376	0.533228	0.57422	-0.57601	-0.374485	-0.511715	-0.551272	-0.590677	0.538885	0.522293	0.514191	-0.292876	0.521999	0.650229	-0.268132	0.618703	-0.138494	-0.160166	-0.203335	-0.504128	0.240295	0.106456	0.21614
Marmoricola	-0.184968	-0.257276	0.0886842	0.136489	-0.0691497	0.00977508	0.163593	0.172781	0.158327	0.180479	0.110792	0.105027	0.313642	0.162295	0.179866	0.0415131	0.164015	0.138439	0.13443	0.129351	0.144765	0.0443619	0.061314	0.0636394	0.0543525	0.193712	0.172344	0.160989	0.0639358	-0.175944	-0.107337	-0.137923	-0.156378	-0.119119	0.0933801	0.108629	0.248224	-0.415039	0.162672	0.168544	-0.101941	0.0957328	-0.0761413	-0.0900698	-0.10449	0.042375	0.466928	0.319551	0.530674
Pseudorhodobacter	-0.209667	0.0459105	0.509211	0.507084	0.451545	0.564839	0.505715	0.492968	0.629262	0.561574	0.580916	0.432817	0.267209	0.518874	0.402696	0.328556	0.497231	0.479629	0.62493	0.434673	0.517794	0.531656	0.602098	0.452763	-0.125851	0.636373	0.440103	0.576879	0.586125	-0.624297	-0.411538	-0.576722	-0.603583	-0.662812	0.587249	0.544425	0.648018	-0.329658	0.539902	0.6143	-0.306373	0.631644	-0.178585	-0.166012	-0.225351	-0.50736	-0.0450785	-0.00833614	0.252126
Mogibacterium	-0.150932	-0.144562	0.435278	0.396924	0.599777	0.486074	0.368525	0.384283	0.531959	0.428933	0.0229008	0.354372	0.17095	0.412072	0.247208	0.237097	0.395468	0.373525	0.491916	0.41746	0.432503	0.410955	0.464122	0.298765	-0.080446	0.491437	0.277022	0.516151	0.51037	-0.471567	-0.29449	-0.441759	-0.45739	-0.490455	0.447908	0.458887	0.432979	-0.292333	0.466413	0.480171	-0.221306	0.48298	-0.151014	-0.133686	-0.17755	-0.461967	0.0713387	-0.0606705	0.293525
Clostridium_XI	-0.131204	-0.138975	0.39734	0.318183	0.461573	0.564333	0.342892	0.350139	0.367374	0.348559	0.430367	0.303237	0.27303	0.367661	0.385792	0.308672	0.362354	0.345896	0.40479	0.390454	0.366854	0.277066	0.280368	0.197909	-0.0254292	0.341402	0.360172	0.378814	0.280881	-0.378035	-0.255249	-0.33649	-0.322158	-0.33024	0.324085	0.407948	0.394054	-0.438308	0.432789	0.310727	-0.186422	0.362868	-0.121734	-0.109254	-0.154524	-0.31227	-0.0483074	-0.00527209	0.347059
Dietzia	-0.175619	-0.134123	0.591706	0.504189	0.739006	0.742727	0.509609	0.515287	0.656724	0.555014	0.427183	0.449513	0.336031	0.551896	0.451149	0.399096	0.536559	0.508552	0.65928	0.529488	0.585932	0.500982	0.555573	0.397057	-0.12569	0.610222	0.443429	0.627623	0.570264	-0.609793	-0.391007	-0.561131	-0.571144	-0.622532	0.517068	0.579338	0.609157	-0.540368	0.597975	0.555454	-0.281731	0.615978	-0.196834	-0.168185	-0.22965	-0.605284	-0.0657616	-0.0865398	0.394888
Pseudoxanthomonas	0.212298	0.261827	0.0523421	0.0674919	-0.0159728	0.0157144	0.00651196	0.0300452	0.239451	0.112933	0.359813	0.0731763	-0.0716558	0.0523122	-0.0196144	-0.198111	0.0433849	0.0322616	0.250345	-0.0483584	0.0209882	0.199937	0.159745	0.349723	-0.303773	0.20773	-0.00992843	0.189912	0.166589	-0.171054	0.116442	-0.0840553	-0.168554	-0.319098	0.245825	0.177623	0.234041	-0.0945144	0.157138	0.23075	0.283458	0.17721	0.387987	0.364037	0.324928	-0.2714	0.24341	0.502725	0.0409587
Tolumonas	-0.0696721	0.161547	0.471979	0.419966	0.635888	0.558345	0.371463	0.384041	0.587077	0.453927	0.134814	0.388442	0.100107	0.434329	0.207162	0.231562	0.403732	0.406422	0.59049	0.466869	0.469429	0.552201	0.566125	0.425994	-0.127064	0.569988	0.468567	0.60899	0.627314	-0.537415	-0.345299	-0.503962	-0.505882	-0.57	0.683803	0.628181	0.551871	0.0711384	0.584057	0.579467	-0.238639	0.597825	-0.093315	-0.10963	-0.160459	-0.441851	0.0440376	-0.0175037	0.102854
Paenibacillus	0.356717	0.214534	-0.224071	-0.332939	-0.30071	-0.255105	-0.32715	-0.314981	-0.247591	-0.31555	0.252686	-0.308135	-0.464656	-0.3074	-0.262297	-0.362678	-0.290091	-0.348944	-0.25633	-0.254012	-0.31219	0.0309547	-0.258685	0.038299	-0.163816	-0.246323	-0.368246	-0.229885	-0.312786	0.29627	0.498076	0.306693	0.256387	0.11036	-0.267672	-0.231887	-0.318636	-0.0226651	-0.31065	-0.271711	0.527452	-0.317386	0.497105	0.488879	0.499168	0.00781051	0.348802	0.623002	-0.0484762
Cupriavidus	-0.154485	0.0252372	0.510076	0.46779	0.54525	0.655491	0.464977	0.453995	0.580338	0.507526	0.59522	0.393466	0.263169	0.471311	0.403959	0.377856	0.450227	0.436377	0.574402	0.417594	0.518555	0.559939	0.608557	0.48621	-0.150916	0.595695	0.498457	0.553613	0.568355	-0.59214	-0.388123	-0.534963	-0.5511	-0.626022	0.526345	0.554331	0.620396	-0.382932	0.535888	0.587427	-0.269186	0.626447	-0.151825	-0.14144	-0.198842	-0.588193	-0.137547	-0.0211705	0.181417
Sphingopyxis	-0.346063	-0.356701	0.415785	0.4109	0.206774	0.27474	0.405084	0.436511	0.435044	0.433375	0.0342438	0.410776	0.350589	0.431992	0.398476	0.268797	0.44306	0.39897	0.342924	0.440222	0.396826	0.250686	0.320583	0.130248	0.225079	0.400138	0.252669	0.415244	0.313273	-0.406395	-0.266604	-0.399954	-0.43084	-0.329315	0.326733	0.33314	0.214001	-0.503491	0.399315	0.391156	-0.254366	0.312347	-0.208417	-0.226377	-0.25382	-0.180866	0.740577	0.145671	0.618879
Ruminococcaceae_unclassified	-0.0333308	0.28493	0.560876	0.498348	0.885882	0.779873	0.444507	0.432803	0.760104	0.549553	0.27496	0.393822	0.0845658	0.490374	0.213944	0.289448	0.451852	0.451762	0.733986	0.476405	0.638233	0.787946	0.820558	0.683744	-0.269857	0.770068	0.62947	0.751609	0.848172	-0.690929	-0.429846	-0.62659	-0.6599	-0.7917	0.791635	0.749194	0.76668	0.0552621	0.707063	0.767671	-0.275962	0.827478	-0.107529	-0.115343	-0.182051	-0.682189	-0.177064	-0.0919906	-0.0471436
Veillonella	-0.0353094	0.262802	0.400515	0.367661	0.52205	0.586351	0.344496	0.324009	0.541114	0.403188	0.450024	0.271071	0.114616	0.349037	0.223077	0.258174	0.322655	0.324366	0.513182	0.316334	0.483787	0.615441	0.642556	0.571273	-0.196059	0.57664	0.559907	0.516071	0.601262	-0.524599	-0.337222	-0.465682	-0.497611	-0.592301	0.548357	0.531441	0.573169	-0.0398347	0.494209	0.591571	-0.210272	0.629004	-0.0784635	-0.0952006	-0.141178	-0.519486	-0.0979493	-0.00514113	-0.0660587
Facklamia	-0.142789	-0.068109	0.427656	0.400752	0.57579	0.571077	0.388973	0.390402	0.516172	0.444446	0.368202	0.332546	0.167319	0.410435	0.310046	0.271539	0.396219	0.373581	0.502833	0.356891	0.413034	0.416028	0.492478	0.36865	-0.158928	0.503926	0.254097	0.467858	0.483701	-0.499919	-0.306133	-0.446713	-0.476551	-0.553123	0.427223	0.425603	0.49639	-0.359586	0.457069	0.493637	-0.231219	0.525458	-0.14579	-0.117215	-0.168676	-0.529285	-0.168966	-0.0897563	0.196498
Rhodanobacter	0.495622	0.359283	-0.322088	-0.36665	0.00567604	-0.0962418	-0.379614	-0.376489	-0.145111	-0.325644	0.337423	-0.356588	-0.420787	-0.358378	-0.368819	-0.502662	-0.358482	-0.383407	-0.0745676	-0.433371	-0.359597	-0.0995469	-0.211671	0.203675	-0.484742	-0.207785	-0.380373	-0.2241	-0.219229	0.262334	0.55396	0.379312	0.301003	0.0405851	-0.207314	-0.224099	-0.120562	0.0702709	-0.185696	-0.18595	0.626083	-0.172651	0.647313	0.660417	0.639955	-0.239153	-0.221681	0.403776	-0.322105
Cetobacterium	-0.117701	-0.113433	0.270103	0.265904	0.454349	0.471812	0.260412	0.268025	0.328559	0.305108	0.293777	0.208334	0.0739975	0.274015	0.231804	0.158435	0.268608	0.247612	0.326012	0.25221	0.244952	0.245738	0.304841	0.236354	-0.114306	0.331189	0.127956	0.295058	0.294123	-0.345292	-0.199268	-0.281453	-0.311683	-0.369264	0.298192	0.291745	0.351912	-0.288807	0.367421	0.349593	-0.167966	0.36587	-0.0930421	-0.0708768	-0.114475	-0.325823	-0.162357	-0.0352073	0.183733
Thauera	-0.226097	-0.100073	0.419827	0.355359	0.480274	0.490983	0.358341	0.32971	0.342463	0.348331	0.22067	0.328232	0.0583166	0.342038	0.277922	0.411896	0.329269	0.339636	0.355556	0.375964	0.446297	0.458952	0.452921	0.231255	0.132394	0.378147	0.452153	0.411372	0.430161	-0.37124	-0.331828	-0.360871	-0.330176	-0.270412	0.394533	0.460747	0.335648	-0.127422	0.419251	0.369133	-0.211784	0.403124	-0.147919	-0.164802	-0.19531	-0.279866	-0.0368054	-0.105434	0.0735632
Ohtaekwangia	-0.188578	-0.182144	0.375961	0.350091	0.266821	0.297051	0.358494	0.365271	0.369354	0.377916	0.360528	0.347799	0.283664	0.380585	0.341806	0.286012	0.372214	0.349717	0.391738	0.298095	0.290189	0.208055	0.276904	0.144467	-0.0575966	0.335348	0.0958555	0.335611	0.282682	-0.367276	-0.24227	-0.363055	-0.357408	-0.387043	0.255325	0.269153	0.345743	-0.47443	0.258095	0.28148	-0.193557	0.300543	-0.160881	-0.120816	-0.155472	-0.395743	-0.0883468	-0.0730629	0.320896
Lysobacter	0.310275	0.245144	0.1141	0.0250066	0.494282	0.365297	0.00605578	0.0113787	0.34616	0.0988763	0.355648	-0.0422584	-0.158975	0.0561837	-0.0891944	-0.19351	0.0395849	-0.00291318	0.365834	0.0277782	0.14524	0.369862	0.264367	0.50017	-0.479636	0.308891	0.0825723	0.295029	0.282995	-0.216792	0.158964	-0.0988657	-0.179402	-0.427209	0.227858	0.253095	0.372559	-0.190506	0.252528	0.284174	0.293674	0.308767	0.371389	0.385348	0.336091	-0.531765	-0.0788018	0.363882	0.0287697
Dyella	-0.0420442	0.0798742	0.357774	0.312749	0.586273	0.41844	0.275759	0.279653	0.49475	0.352084	-0.0501937	0.266228	0.0994304	0.328531	0.102521	0.142826	0.304317	0.298688	0.480006	0.335785	0.406193	0.44239	0.453861	0.351491	-0.134734	0.480012	0.355616	0.510512	0.526641	-0.41759	-0.254569	-0.389485	-0.402444	-0.46423	0.501976	0.476631	0.484746	0.0171363	0.455173	0.448116	-0.169336	0.473519	-0.079286	-0.0817958	-0.122868	-0.359794	0.0261443	-0.0255565	0.124743
Saccharopolyspora	0.642429	0.411289	-0.598705	-0.633672	-0.349027	-0.439707	-0.647042	-0.62312	-0.487226	-0.614526	-0.0373797	-0.645831	-0.64972	-0.618653	-0.598721	-0.689779	-0.618463	-0.65477	-0.55142	-0.592749	-0.648935	-0.183402	-0.480038	-0.104286	-0.502756	-0.487965	-0.528551	-0.486325	-0.48738	0.546818	0.639152	0.540405	0.520898	0.283098	-0.468096	-0.47464	-0.402852	0.314122	-0.538176	-0.436412	0.577004	-0.461774	0.532962	0.556141	0.574384	0.0955821	-0.0846974	0.543546	-0.412792
Algoriphagus	-0.144626	-0.140453	0.415064	0.380777	0.694147	0.659608	0.363308	0.369659	0.477662	0.421109	0.254661	0.313048	0.111412	0.385875	0.288601	0.251849	0.370816	0.350247	0.468307	0.393255	0.400063	0.428299	0.465301	0.345145	-0.127246	0.483226	0.314754	0.481125	0.480301	-0.48786	-0.297637	-0.415271	-0.43395	-0.500885	0.46932	0.501961	0.531579	-0.314521	0.551953	0.498232	-0.227331	0.529755	-0.121776	-0.0996512	-0.16159	-0.455982	-0.211171	-0.0521191	0.225882
Microvirga	0.0641512	0.289414	0.193932	0.165993	0.324582	0.372535	0.148592	0.127427	0.325857	0.192129	0.28627	0.0638946	-0.00525096	0.14121	0.0517736	0.109288	0.117032	0.115362	0.237801	0.127721	0.288588	0.511399	0.450777	0.419215	-0.229666	0.371943	0.400331	0.318312	0.412666	-0.314494	-0.209726	-0.295123	-0.3024	-0.415755	0.332517	0.33225	0.398034	0.0571262	0.274135	0.389846	-0.143838	0.419285	-0.0615858	-0.0625926	-0.0914948	-0.385538	-0.0979414	0.0839626	-0.1588
Rhodobacter	-0.154267	-0.0562432	0.324139	0.343666	0.421362	0.484343	0.339246	0.336609	0.467537	0.399672	0.380106	0.24428	0.192548	0.341088	0.269222	0.186837	0.328776	0.305087	0.427754	0.288196	0.382245	0.408895	0.474417	0.413076	-0.138842	0.504123	0.340016	0.422623	0.440629	-0.47443	-0.283879	-0.394597	-0.444811	-0.50762	0.405503	0.38992	0.518187	-0.346436	0.448775	0.518426	-0.216595	0.50407	-0.113948	-0.11308	-0.159694	-0.391274	0.0652237	0.108588	0.263543
Duganella	0.557229	0.437735	-0.255216	-0.402808	-0.030855	-0.165991	-0.423935	-0.411001	-0.234185	-0.380302	0.120745	-0.38811	-0.472292	-0.376331	-0.428804	-0.410365	-0.375129	-0.417201	-0.168162	-0.313012	-0.331653	0.0123613	-0.196763	0.317973	-0.369592	-0.228218	-0.348874	-0.20747	-0.207209	0.313745	0.593621	0.385919	0.334388	0.0369168	-0.231257	-0.196971	-0.213972	0.229703	-0.30235	-0.266626	0.624865	-0.246258	0.603124	0.597839	0.614841	-0.180405	-0.0932336	0.426562	-0.319454
Micropruina	-0.149095	0.0797128	0.408193	0.417053	0.377463	0.462359	0.395846	0.375711	0.51419	0.448401	0.468801	0.329077	0.199518	0.381223	0.282018	0.297622	0.354001	0.347589	0.477209	0.303265	0.447258	0.57954	0.622241	0.513529	-0.152792	0.575118	0.483716	0.501084	0.57558	-0.544074	-0.357352	-0.492143	-0.515227	-0.59811	0.507413	0.502831	0.610572	-0.228952	0.449508	0.590453	-0.241449	0.588582	-0.117646	-0.119873	-0.169075	-0.528818	-0.0895935	0.0538994	0.0690754
Aspergillus	-0.588741	-0.368394	0.832269	0.8168	0.345639	0.60359	0.821661	0.827698	0.780961	0.83262	0.46648	0.813758	0.693219	0.829902	0.817124	0.705412	0.8306	0.80263	0.707387	0.772345	0.805516	0.553933	0.695053	0.310818	0.343654	0.755355	0.699379	0.769373	0.659073	-0.802458	-0.656854	-0.814669	-0.81619	-0.649391	0.673971	0.716012	0.593336	-0.742899	0.719201	0.70614	-0.54661	0.677402	-0.443196	-0.459677	-0.518081	-0.400426	0.606938	-0.0463082	0.732047
Alternaria	0.135434	-0.0504099	-0.676826	-0.564134	-0.535928	-0.670811	-0.557634	-0.574959	-0.79601	-0.633283	-0.741845	-0.543136	-0.365795	-0.617177	-0.498142	-0.328967	-0.598619	-0.54128	-0.761134	-0.571138	-0.611417	-0.70511	-0.652736	-0.588615	0.167451	-0.735098	-0.523979	-0.761887	-0.649609	0.714957	0.301373	0.658085	0.684625	0.810391	-0.695282	-0.714338	-0.688669	0.58259	-0.674689	-0.681573	0.163034	-0.677166	0.0125567	0.00754167	0.0872504	0.747901	-0.433218	-0.354937	-0.521574
Fungi_unclassified	0.904027	0.697101	-0.724449	-0.813072	-0.212546	-0.444118	-0.839498	-0.826218	-0.492191	-0.766564	0.00152513	-0.829997	-0.74624	-0.79473	-0.849335	-0.908221	-0.804164	-0.840288	-0.498666	-0.791497	-0.746318	-0.195026	-0.515118	0.151178	-0.761673	-0.529814	-0.683123	-0.529923	-0.479125	0.641017	0.888501	0.712439	0.665142	0.223853	-0.507716	-0.530124	-0.348138	0.496355	-0.585931	-0.521622	0.849131	-0.496294	0.806209	0.845585	0.8592	-0.119627	-0.350369	0.624638	-0.636772
unidentified	-0.21665	0.0331197	0.529663	0.492699	0.571987	0.633242	0.475804	0.486423	0.593014	0.530976	0.407826	0.471416	0.261999	0.518637	0.386951	0.342893	0.496061	0.495033	0.635834	0.524755	0.494263	0.486219	0.546079	0.356281	-0.040278	0.582493	0.484547	0.590025	0.565958	-0.59585	-0.420974	-0.552277	-0.554882	-0.574538	0.678447	0.622139	0.583696	-0.133236	0.631578	0.593162	-0.341914	0.6097	-0.185574	-0.199102	-0.25627	-0.428329	0.0488485	-0.0524717	0.247269
Pleosporales_unclassified	-0.320632	-0.416639	-0.243731	-0.142327	-0.43392	-0.406032	-0.0757625	-0.107877	-0.491889	-0.225694	-0.399058	-0.0660829	0.103884	-0.155183	0.0217226	0.169239	-0.133093	-0.0663715	-0.360584	-0.134977	-0.208953	-0.639089	-0.443277	-0.692829	0.524478	-0.47567	-0.176078	-0.476143	-0.46434	0.386235	-0.0758429	0.305448	0.369158	0.710041	-0.468701	-0.450117	-0.521493	0.121204	-0.388507	-0.464968	-0.161111	-0.457575	-0.296731	-0.313612	-0.246365	0.662456	-0.21326	-0.626784	-0.0808216
Nectriaceae_unclassified	-0.155259	-0.239834	-0.272375	-0.138473	-0.333472	-0.361741	-0.11713	-0.13164	-0.244371	-0.144415	-0.446162	-0.184972	0.113768	-0.167101	-0.127257	-0.0840729	-0.164118	-0.143029	-0.308018	-0.17906	-0.128796	-0.260496	-0.19639	-0.241967	0.16894	-0.162927	-0.0283749	-0.217141	-0.182527	0.182836	-0.0496442	0.159909	0.181843	0.303086	-0.239902	-0.24981	-0.0942624	0.0470007	-0.196097	-0.149142	-0.134458	-0.212334	-0.197066	-0.208111	-0.173832	0.438594	0.165531	0.00493517	0.126339
Phaeoseptoria	-0.430985	-0.560016	0.160261	0.166121	-0.29226	-0.126256	0.215914	0.219658	-0.198332	0.0895749	-0.124724	0.258736	0.169803	0.177052	0.362741	0.396581	0.212354	0.21553	-0.13799	0.251938	0.0628135	-0.260762	-0.169127	-0.507875	0.62966	-0.174658	0.0257499	-0.134008	-0.246895	0.0734423	-0.181176	-0.0287838	0.00526112	0.363848	-0.20004	-0.113815	-0.389619	-0.298325	-0.119967	-0.178171	-0.220023	-0.216003	-0.303358	-0.337263	-0.299058	0.433043	0.308139	-0.351513	0.304973
Epicoccum	0.0644312	-0.0858666	-0.589834	-0.469028	-0.437397	-0.590119	-0.475033	-0.488828	-0.682642	-0.536595	-0.804433	-0.446463	-0.221688	-0.527637	-0.427714	-0.253191	-0.510798	-0.44229	-0.648551	-0.493782	-0.504967	-0.687996	-0.573032	-0.559645	0.198958	-0.645434	-0.471029	-0.668816	-0.5475	0.6153	0.189406	0.564222	0.586049	0.726891	-0.603644	-0.63507	-0.598783	0.554432	-0.568803	-0.602681	0.0618359	-0.58649	-0.0797429	-0.0821006	-0.00831422	0.690446	-0.439322	-0.456759	-0.467757
Cladosporium	-0.408882	-0.396526	0.232078	0.216435	-0.0595463	0.0367291	0.255189	0.238414	-0.0665766	0.155364	-0.208311	0.2542	0.145512	0.21985	0.305873	0.435999	0.244297	0.256746	-0.0136042	0.319036	0.195108	-0.124456	-0.0124632	-0.313718	0.569578	-0.0431293	0.0358965	-0.0234521	-0.0471523	-0.0313023	-0.279946	-0.118912	-0.0859951	0.185333	-0.071964	-0.0156975	-0.227896	-0.113163	-0.0310146	-0.0943939	-0.319304	-0.0706829	-0.405034	-0.411842	-0.374852	0.311075	-0.012358	-0.546647	0.174674
Verticillium	-0.224095	-0.0224525	0.711916	0.639902	0.812467	0.795365	0.609372	0.610121	0.812425	0.676608	0.29092	0.572489	0.311103	0.653285	0.459	0.473452	0.627379	0.612249	0.769436	0.650047	0.737517	0.711977	0.7823	0.533179	-0.0704068	0.778211	0.63383	0.797395	0.80714	-0.754436	-0.527514	-0.721843	-0.735016	-0.763847	0.73887	0.762493	0.703986	-0.33446	0.72885	0.749579	-0.3816	0.792634	-0.255452	-0.248626	-0.313808	-0.662616	0.0304331	-0.146492	0.290893
Fusarium	-0.391408	-0.516396	-0.00064373	0.0485622	-0.362811	-0.222037	0.0867094	0.075981	-0.315696	-0.029642	-0.211048	0.134815	0.00703732	0.0310351	0.227579	0.296192	0.0667583	0.102447	-0.266243	0.0868398	-0.0466029	-0.383722	-0.28533	-0.594964	0.62386	-0.317492	-0.187128	-0.274715	-0.332483	0.206162	-0.141739	0.11989	0.164624	0.516001	-0.291876	-0.244901	-0.505486	-0.157414	-0.201839	-0.307444	-0.142187	-0.338988	-0.251088	-0.273351	-0.227812	0.54433	0.193264	-0.323718	0.17206
Trichosphaeriales_unclassified	-0.204282	-0.266636	-0.176225	-0.114553	-0.0970007	-0.234489	-0.0760358	-0.107344	-0.325747	-0.176306	-0.424897	-0.0639766	0.0480665	-0.127324	-0.0816813	0.141495	-0.124378	-0.0527897	-0.182077	-0.112977	-0.113853	-0.431407	-0.25265	-0.455301	0.31109	-0.309409	-0.0819831	-0.297639	-0.238845	0.271872	-0.0844959	0.228047	0.287925	0.515102	-0.284726	-0.281436	-0.308241	0.246236	-0.240016	-0.301373	-0.123149	-0.271107	-0.214552	-0.231816	-0.180122	0.386408	-0.33401	-0.582882	-0.195173
Leptosphaeria	-0.359852	-0.499373	-0.114926	-0.0303997	-0.408522	-0.332626	0.0293782	0.0323549	-0.407628	-0.0996658	-0.324357	0.0424034	0.298737	-0.017382	0.166859	0.283737	0.00350381	0.044058	-0.305152	0.0269284	-0.143985	-0.580632	-0.345078	-0.494146	0.510147	-0.349943	-0.0608223	-0.350714	-0.385393	0.256051	-0.113866	0.196421	0.273832	0.56312	-0.376605	-0.341226	-0.420263	-0.0917288	-0.303676	-0.327759	-0.242187	-0.361267	-0.355541	-0.387467	-0.315042	0.551641	0.0585838	-0.464327	0.181561
Cryptococcus	-0.191263	0.0403658	0.413155	0.432564	0.400367	0.433372	0.392907	0.371219	0.496526	0.447365	0.219252	0.34853	0.164368	0.372757	0.228317	0.302391	0.337864	0.341623	0.441898	0.356481	0.476701	0.667214	0.663882	0.508878	-0.056218	0.599892	0.644904	0.562398	0.64755	-0.554256	-0.397165	-0.509972	-0.513026	-0.554022	0.607192	0.622596	0.665357	-0.0648494	0.529357	0.640953	-0.274463	0.611453	-0.12498	-0.151455	-0.203324	-0.415653	0.00263645	0.105493	0.0678486
Rhodotorula	-0.329849	-0.294065	0.530733	0.536624	0.352657	0.42871	0.518618	0.516914	0.512696	0.550907	0.228242	0.506401	0.422154	0.519709	0.469591	0.452214	0.502223	0.500637	0.48964	0.479178	0.537424	0.459939	0.510517	0.272633	0.0930683	0.550772	0.541606	0.571956	0.523308	-0.569748	-0.474147	-0.550587	-0.538372	-0.475752	0.50073	0.583394	0.612732	-0.511057	0.530159	0.526142	-0.328301	0.511305	-0.237196	-0.240885	-0.293965	-0.321608	0.106462	0.0469621	0.458728
Ascomycota_unclassified	-0.17078	-0.171022	-0.197655	-0.118298	-0.169144	-0.238918	-0.0788476	-0.120307	-0.279734	-0.16087	-0.153903	-0.0739446	-0.0157264	-0.138877	-0.0842151	0.0903274	-0.140559	-0.0666389	-0.158699	-0.186043	-0.130324	-0.367503	-0.224324	-0.371987	0.216297	-0.282743	-0.135014	-0.280335	-0.215762	0.247025	-0.0497937	0.228913	0.293792	0.461459	-0.239043	-0.268435	-0.256777	0.18625	-0.213943	-0.265993	-0.0351917	-0.251335	-0.103714	-0.113461	-0.0755015	0.288527	-0.258197	-0.346291	-0.192758
Thermomyces	0.175553	0.0719262	-0.621094	-0.569018	-0.461708	-0.56251	-0.54418	-0.54929	-0.680642	-0.60212	-0.608591	-0.586274	-0.321977	-0.57614	-0.493833	-0.353604	-0.565624	-0.545163	-0.758188	-0.509512	-0.589053	-0.527427	-0.602529	-0.558219	0.00286877	-0.647629	-0.597398	-0.673932	-0.583226	0.633053	0.254592	0.519508	0.587356	0.588662	-0.63159	-0.684356	-0.590061	0.53664	-0.659587	-0.635891	-0.00331979	-0.612724	-0.160115	-0.112046	-0.0398488	0.529665	-0.34485	-0.225907	-0.416033
Rhizopus	-0.0193083	-0.014533	-0.101381	-0.0796839	0.110767	0.0591307	-0.0673923	-0.0710668	-0.00873996	-0.0603025	-0.241137	-0.165008	0.0987611	-0.0785214	-0.0821203	-0.0357814	-0.0809067	-0.0826968	-0.135895	-0.0743465	0.00398389	-0.010103	-0.00661094	-0.0792808	-0.088608	-0.0032402	-0.0560894	-0.0509395	0.00937387	0.0164858	-0.124429	-0.0239796	-0.00268077	-0.0369215	-0.0983291	-0.112682	0.0489031	0.0399729	-0.0403604	-0.0219531	-0.257005	0.0159231	-0.305344	-0.258219	-0.249613	-0.00645371	-0.14125	-0.153832	-0.0225904
Sarocladium	-0.367937	-0.449937	-0.199819	-0.0922779	-0.394777	-0.364955	-0.0300887	-0.0633039	-0.442055	-0.174322	-0.437015	-0.0263783	0.0970097	-0.111105	0.0460658	0.199159	-0.0915289	-0.0247545	-0.338351	-0.0751901	-0.146652	-0.550693	-0.379535	-0.681811	0.561447	-0.411672	-0.0873312	-0.402868	-0.394704	0.329502	-0.137577	0.243431	0.314002	0.67884	-0.387754	-0.366389	-0.462593	0.123055	-0.309239	-0.391819	-0.209967	-0.400167	-0.32914	-0.353742	-0.29265	0.679692	-0.106805	-0.565109	-0.0235905
Emericella	-0.181069	-0.114572	0.314315	0.299006	0.531775	0.361085	0.28106	0.263391	0.352671	0.296214	-0.175508	0.26747	0.103709	0.285123	0.131852	0.270328	0.266861	0.284737	0.347816	0.289746	0.374225	0.285456	0.379265	0.162617	0.0458169	0.333425	0.293023	0.365455	0.430413	-0.311072	-0.299732	-0.304972	-0.285527	-0.245244	0.326599	0.343741	0.301039	-0.0120929	0.343861	0.320653	-0.231248	0.360391	-0.199581	-0.190736	-0.213851	-0.271814	-0.177806	-0.316606	0.0228048
Filobasidiaceae_unclassified	-0.189826	0.0241757	0.245438	0.309403	0.282037	0.277748	0.251114	0.213962	0.271685	0.284234	-0.15173	0.225986	-0.0438143	0.206977	0.109243	0.275039	0.190544	0.236771	0.199412	0.207911	0.392923	0.461188	0.504072	0.239154	0.136566	0.372127	0.494253	0.335894	0.48152	-0.335763	-0.416008	-0.334285	-0.351596	-0.24297	0.401665	0.407896	0.348355	0.199396	0.355582	0.424072	-0.259974	0.421156	-0.178142	-0.220824	-0.243379	-0.0423496	-0.0994095	-0.150855	-0.191011
Eurotiales_unclassified	-0.584646	-0.434351	0.747729	0.731049	0.158779	0.426891	0.750204	0.75982	0.592469	0.733435	0.452995	0.765688	0.67881	0.760653	0.804103	0.716984	0.769327	0.750304	0.577446	0.699249	0.670166	0.338894	0.497892	0.139788	0.412159	0.572761	0.515374	0.599594	0.458591	-0.648226	-0.591816	-0.68441	-0.665042	-0.463571	0.494008	0.540936	0.415752	-0.757608	0.526274	0.499295	-0.496512	0.47744	-0.442687	-0.456413	-0.49108	-0.238984	0.535468	-0.104246	0.737081
Debaryomyces	-0.239518	-0.167146	0.273454	0.33942	0.152938	0.205167	0.32184	0.316503	0.407853	0.378591	0.0777805	0.262611	0.342018	0.309321	0.236708	0.175876	0.295401	0.28628	0.328699	0.256498	0.398709	0.387023	0.423983	0.329883	0.0323911	0.482071	0.490699	0.433278	0.422324	-0.429794	-0.315314	-0.376948	-0.411106	-0.380203	0.390721	0.40627	0.532807	-0.325673	0.415007	0.482428	-0.218275	0.408406	-0.126024	-0.159251	-0.196521	-0.149681	0.436073	0.296086	0.419235
Stachybotrys	-0.368967	-0.420435	0.0770781	0.0819212	-0.284956	-0.117487	0.136472	0.128365	-0.230626	0.0101024	-0.191915	0.135142	0.0477409	0.0881476	0.247019	0.322757	0.119819	0.122264	-0.224811	0.20483	0.0240604	-0.245099	-0.172133	-0.431481	0.593289	-0.215951	-0.0478925	-0.193108	-0.238011	0.130131	-0.139221	0.0322198	0.0799151	0.37402	-0.23636	-0.177355	-0.455967	-0.130146	-0.17608	-0.213333	-0.224902	-0.238054	-0.329559	-0.345684	-0.29552	0.426449	0.232582	-0.380309	0.182778
Monascus	-0.0877909	-0.104222	0.195199	0.194482	0.358709	0.362136	0.193639	0.203954	0.251271	0.230905	0.236344	0.149239	0.0443312	0.210614	0.180529	0.101129	0.211064	0.189347	0.251351	0.180395	0.164255	0.130817	0.201592	0.151767	-0.105004	0.234539	-0.000438256	0.196135	0.191548	-0.249793	-0.133803	-0.200183	-0.234145	-0.282885	0.188471	0.165272	0.223292	-0.259494	0.252456	0.24294	-0.125584	0.259724	-0.0810464	-0.0545192	-0.0855883	-0.258489	-0.13889	-0.0678106	0.156338
Pleosporaceae_unclassified	0.260118	0.302596	-0.406103	-0.391445	-0.104623	-0.25912	-0.386609	-0.41031	-0.301602	-0.39034	-0.427436	-0.465507	-0.343464	-0.408307	-0.488517	-0.366607	-0.42533	-0.426719	-0.419929	-0.354324	-0.323109	-0.0351174	-0.208406	-0.137411	-0.227606	-0.259364	-0.201881	-0.281114	-0.157699	0.319032	0.18631	0.249813	0.298428	0.16965	-0.2329	-0.269476	-0.121921	0.572838	-0.314751	-0.253031	0.0140044	-0.217313	-0.0384751	0.0116768	0.0313852	0.152903	-0.402977	-0.0501159	-0.449936
Leucosporidiella	-0.263936	-0.247988	0.285565	0.336277	-0.0904622	0.0256064	0.324981	0.326895	0.249136	0.344675	0.191831	0.346289	0.382971	0.323083	0.345567	0.290664	0.319336	0.329368	0.249944	0.221585	0.272481	0.12943	0.197411	0.032698	0.122054	0.269611	0.19098	0.268597	0.20378	-0.305093	-0.316686	-0.319189	-0.314494	-0.228241	0.211621	0.23443	0.321321	-0.438807	0.192729	0.219964	-0.201584	0.187708	-0.174437	-0.175418	-0.196768	-0.0624266	0.179291	0.0957338	0.399458
Sporobolomyces	-0.479712	-0.514514	0.326557	0.34923	-0.0307286	0.157193	0.384353	0.388243	0.0990429	0.316327	0.0983882	0.397113	0.477684	0.360374	0.496023	0.518378	0.368774	0.396434	0.160425	0.385943	0.272478	-0.0833183	0.0599159	-0.243584	0.429533	0.10358	0.175043	0.135399	0.0497993	-0.22481	-0.428884	-0.266149	-0.202284	0.0245413	0.0930019	0.157941	0.0813735	-0.465312	0.172859	0.0787565	-0.41355	0.0723449	-0.436905	-0.435945	-0.429339	0.105346	0.0843753	-0.28061	0.475876
Phoma	-0.286326	-0.155243	0.148479	0.142158	-0.0567356	-0.026117	0.181826	0.144873	-0.00943772	0.0844166	-0.0203939	0.207838	0.319315	0.133043	0.190939	0.34705	0.131758	0.180234	0.106994	0.104136	0.158568	-0.0942244	0.0213575	-0.291368	0.309007	-0.0252529	0.184463	-0.0101682	0.00402345	-0.0293849	-0.261643	-0.110787	-0.0619596	0.138658	-0.0282985	0.00350407	-0.032276	0.0340796	-0.0335821	-0.0758305	-0.26379	-0.0141871	-0.304126	-0.306851	-0.290509	0.0638725	-0.263497	-0.567591	-0.10083
Erythrobasidium	-0.460056	-0.52988	0.19412	0.223182	-0.285278	-0.115739	0.281059	0.282377	-0.128175	0.170783	-0.0502196	0.292992	0.407354	0.250711	0.415787	0.463159	0.272062	0.289002	-0.0493468	0.272519	0.134485	-0.234073	-0.112717	-0.445793	0.539349	-0.0645882	0.179609	-0.0412804	-0.165771	-0.0273563	-0.318903	-0.130694	-0.0685631	0.260564	-0.108092	-0.0347243	-0.133536	-0.335038	-0.0578597	-0.104489	-0.363236	-0.124678	-0.426574	-0.456418	-0.422704	0.415947	0.221547	-0.330205	0.401825
Cochliobolus	-0.192078	-0.0931335	0.242624	0.265785	0.364166	0.193905	0.234652	0.216948	0.231892	0.246461	-0.202823	0.267076	0.102723	0.23511	0.100491	0.277311	0.218612	0.26459	0.302382	0.206493	0.277131	0.120573	0.291035	0.0872862	0.0995105	0.231531	0.178701	0.246768	0.336623	-0.229113	-0.291129	-0.222459	-0.208612	-0.135315	0.265742	0.238116	0.209178	0.114227	0.226974	0.224993	-0.202676	0.260211	-0.177368	-0.185076	-0.190616	-0.145014	-0.290636	-0.418618	-0.0906653
Trichocomaceae_unclassified	-0.197543	-0.241595	0.0834344	0.125831	-0.160219	-0.067424	0.153125	0.159731	0.123867	0.161868	0.0880148	0.104999	0.294641	0.148668	0.170907	0.051397	0.154114	0.127582	0.0939382	0.117804	0.134997	0.0412639	0.0446068	0.0350131	0.113953	0.16591	0.153214	0.134472	0.0359814	-0.143145	-0.093661	-0.124938	-0.143142	-0.0840074	0.0648375	0.0746837	0.180786	-0.375606	0.108013	0.129886	-0.0906802	0.0494393	-0.0771872	-0.0988573	-0.104686	0.0944988	0.558657	0.331129	0.513803
Ophiosphaerella	-0.310278	-0.3724	0.392792	0.302034	0.116518	0.260008	0.33631	0.343592	0.120686	0.284663	0.239258	0.358887	0.195571	0.342379	0.434518	0.422988	0.361227	0.334594	0.161593	0.402365	0.260825	0.115874	0.0887915	-0.108568	0.347979	0.129566	0.145936	0.20421	0.0564505	-0.201634	-0.207158	-0.245854	-0.208179	-0.068646	0.128175	0.232658	0.0467273	-0.440515	0.205379	0.0646635	-0.187205	0.0804284	-0.195903	-0.196184	-0.208946	0.00519361	0.189144	-0.0643677	0.423362
Wickerhamomyces	-0.177898	-0.139406	0.0823419	0.10138	0.240158	0.223533	0.12024	0.116855	0.0754045	0.100289	-0.0803872	0.0489289	0.229249	0.10243	0.121613	0.20265	0.102675	0.11268	0.0586732	0.102815	0.128238	-0.0394367	0.117553	-0.0139786	0.0454839	0.0873149	0.0520989	0.0253227	0.0931177	-0.112556	-0.233575	-0.119978	-0.10843	-0.0777218	-0.00256871	-0.0139642	0.0713752	-0.0633178	0.0714035	0.0902166	-0.337619	0.13618	-0.361931	-0.336731	-0.325765	-0.100805	-0.262813	-0.426392	-0.00472253
Monographella	0.167105	0.0549781	-0.36143	-0.362303	-0.396043	-0.384575	-0.325105	-0.316784	-0.406106	-0.358581	-0.162085	-0.363576	-0.0889139	-0.323918	-0.240798	-0.247922	-0.322261	-0.337831	-0.489336	-0.310397	-0.410699	-0.295552	-0.455252	-0.384871	-0.128468	-0.401083	-0.400943	-0.385452	-0.420147	0.373986	0.188427	0.268018	0.350501	0.275592	-0.408575	-0.408691	-0.254348	0.114746	-0.443256	-0.443087	-0.00858286	-0.418914	-0.111779	-0.0429493	-0.0135958	0.253446	-0.196554	0.0737397	-0.0643304
Phaeosphaeriaceae_unclassified	-0.271427	-0.295448	0.0129854	0.0133731	-0.229264	-0.185222	0.0510093	0.0473359	-0.318044	-0.0567421	-0.340616	0.0838328	0.14181	0.031471	0.163738	0.336841	0.0604972	0.0914737	-0.25836	0.0938603	-0.0398135	-0.429324	-0.25235	-0.410404	0.511154	-0.29887	-0.127844	-0.263008	-0.279434	0.218013	-0.125307	0.119232	0.18974	0.433468	-0.298209	-0.268471	-0.452091	0.0671009	-0.260809	-0.343824	-0.234615	-0.298145	-0.366935	-0.377693	-0.311145	0.472436	-0.07968	-0.597595	0.00557526
Rhodosporidium	-0.268778	-0.281476	0.436574	0.392619	0.247776	0.389647	0.410118	0.418218	0.337115	0.399386	0.360572	0.411896	0.336645	0.417593	0.446322	0.378907	0.409692	0.392821	0.356816	0.432905	0.350292	0.278576	0.274325	0.108851	0.116955	0.331849	0.353423	0.386568	0.279441	-0.394102	-0.299486	-0.387071	-0.347176	-0.301593	0.338862	0.4282	0.376378	-0.499112	0.392894	0.311813	-0.236276	0.311265	-0.172953	-0.161864	-0.20484	-0.256129	0.0810454	0.043648	0.450132
Clonostachys	-0.282201	-0.310504	0.0388379	0.0244823	-0.316735	-0.264866	0.0973047	0.0744091	-0.198439	-0.0261734	-0.048704	0.107744	0.299487	0.0566878	0.157724	0.274465	0.065166	0.0826993	-0.0639187	0.0659917	-0.0221448	-0.315256	-0.222528	-0.389935	0.363131	-0.204606	-0.0934865	-0.186337	-0.234806	0.137933	-0.085525	0.0511944	0.118036	0.293473	-0.268633	-0.217921	-0.234107	-0.152157	-0.276593	-0.288997	-0.159813	-0.267712	-0.270308	-0.255587	-0.20948	0.201526	-0.12272	-0.432295	0.137732
Phialosimplex	-0.166949	0.0367402	0.368049	0.396392	0.49323	0.514691	0.357526	0.340797	0.506544	0.428502	0.222993	0.290401	0.12158	0.341294	0.194438	0.222467	0.308591	0.307855	0.45334	0.340418	0.455639	0.650426	0.648719	0.530711	-0.107413	0.607523	0.613253	0.551936	0.636152	-0.556202	-0.370177	-0.477581	-0.503286	-0.56616	0.619563	0.618243	0.690482	-0.0614441	0.586713	0.667034	-0.259964	0.634259	-0.0939395	-0.120893	-0.17992	-0.406942	0.00260705	0.151324	0.094473
Meyerozyma	-0.275124	-0.204853	0.568097	0.537224	0.609424	0.63861	0.535959	0.545092	0.679465	0.600416	0.317631	0.46883	0.401097	0.571377	0.443361	0.35119	0.552902	0.523629	0.653683	0.564412	0.61364	0.553816	0.587971	0.425204	-0.0342135	0.689075	0.580905	0.69218	0.614913	-0.662127	-0.435337	-0.597317	-0.615643	-0.62421	0.625834	0.658794	0.713997	-0.512777	0.685728	0.657163	-0.326199	0.642055	-0.200745	-0.207629	-0.271943	-0.440205	0.30793	0.16506	0.590104
Sporidiobolus	-0.405402	-0.378558	0.382447	0.326973	0.120875	0.263197	0.374575	0.353998	0.109449	0.286008	-1.77721e-05	0.355853	0.0992733	0.350856	0.424254	0.466192	0.377279	0.365367	0.118404	0.443614	0.344434	0.0902414	0.111017	-0.241389	0.538026	0.109676	0.227666	0.167839	0.0762812	-0.170589	-0.31121	-0.256439	-0.226321	0.0498668	0.0976265	0.18977	-0.0796024	-0.250901	0.186451	0.0474417	-0.300322	0.0854683	-0.343107	-0.348901	-0.348667	0.22827	0.129436	-0.383362	0.290916
Sterigmatomyces	-0.109397	0.076805	0.412388	0.408999	0.690778	0.551491	0.352283	0.337923	0.598322	0.444001	0.00182553	0.299581	0.076836	0.362214	0.119079	0.204257	0.327228	0.32361	0.525813	0.358483	0.519187	0.689907	0.707871	0.569175	-0.163575	0.655354	0.565702	0.626685	0.735391	-0.570444	-0.360458	-0.505422	-0.538559	-0.625064	0.641756	0.633794	0.682676	0.0146644	0.600205	0.681987	-0.242493	0.678919	-0.0999692	-0.113593	-0.171396	-0.512699	-0.045212	0.0195095	0.0279928
Cercospora	-0.288534	-0.189313	-0.0500467	-0.0120926	-0.412199	-0.374551	0.0392702	0.0220823	-0.267183	-0.0713597	-0.145829	0.103111	0.242781	0.00840894	0.0885508	0.212811	0.0175418	0.066597	-0.106465	-0.00810944	-0.107873	-0.432135	-0.281879	-0.501687	0.411289	-0.274961	-0.120225	-0.257547	-0.283136	0.202051	-0.104274	0.102615	0.169487	0.402741	-0.211528	-0.264995	-0.322794	0.170742	-0.283825	-0.318415	-0.190378	-0.309112	-0.268465	-0.285263	-0.232726	0.389823	-0.0512197	-0.492863	-0.0246305
Phaeoacremonium	-0.0680039	0.124421	0.518003	0.412354	0.705018	0.600244	0.380672	0.376972	0.574394	0.436096	0.104825	0.368775	0.0769338	0.431306	0.226474	0.31209	0.412053	0.402466	0.559669	0.464807	0.541477	0.582211	0.580884	0.409482	-0.0683551	0.551341	0.459172	0.59248	0.611951	-0.500816	-0.332355	-0.494925	-0.505141	-0.543199	0.562869	0.571896	0.466482	-0.0161927	0.516544	0.504983	-0.219527	0.569182	-0.131629	-0.135872	-0.177952	-0.468271	-0.0231326	-0.156635	0.0534644
Acremonium	-0.302133	-0.375851	0.0319758	0.084971	-0.354473	-0.218234	0.100956	0.11625	-0.146739	0.021912	-0.1701	0.15613	0.154873	0.07094	0.199801	0.214085	0.0883472	0.108798	-0.130515	0.123598	-0.0280949	-0.250452	-0.144481	-0.39401	0.411992	-0.166437	-0.0946757	-0.156852	-0.188285	0.0750483	-0.14458	0.00249328	0.0271635	0.270304	-0.169441	-0.161182	-0.357636	-0.173417	-0.165706	-0.119069	-0.176934	-0.193491	-0.238842	-0.260585	-0.219772	0.255001	0.326412	-0.217004	0.197364
Thermoascus	0.0250031	0.0195241	-0.248649	-0.253719	-0.0314568	-0.125281	-0.235808	-0.244737	-0.252336	-0.269275	-0.495703	-0.313938	-0.184281	-0.259618	-0.268705	-0.139423	-0.25454	-0.263855	-0.374902	-0.15131	-0.200259	-0.141862	-0.195061	-0.239296	0.0386481	-0.250165	-0.32694	-0.280541	-0.17502	0.253167	0.0499295	0.172871	0.209575	0.180274	-0.288903	-0.315595	-0.292756	0.326854	-0.282208	-0.258109	-0.172291	-0.22285	-0.278049	-0.219689	-0.180073	0.154414	-0.251145	-0.30755	-0.227044
Penicillium	-0.0810235	0.2527	0.435366	0.407789	0.49896	0.452656	0.361216	0.364873	0.544332	0.447255	0.193614	0.376998	0.121395	0.421471	0.196047	0.230571	0.392943	0.406349	0.572828	0.406329	0.439977	0.492077	0.53427	0.402663	-0.110628	0.549563	0.417468	0.558297	0.588371	-0.512856	-0.367588	-0.49346	-0.500344	-0.557637	0.671589	0.56355	0.55266	0.1759	0.516666	0.530717	-0.266274	0.560508	-0.124103	-0.144687	-0.187305	-0.338277	-0.00455555	-0.0558351	0.0395612
Hypocreales_unclassified	0.0150839	0.277476	0.176711	0.157028	0.378632	0.249613	0.12838	0.127451	0.260536	0.180962	-0.0605794	0.147751	0.0363876	0.180951	-0.00877979	0.0802808	0.157272	0.187999	0.317784	0.189479	0.198489	0.181874	0.238153	0.182524	-0.101049	0.247603	0.202292	0.273413	0.322132	-0.21948	-0.204775	-0.216324	-0.19382	-0.245789	0.397754	0.285636	0.29828	0.400448	0.274603	0.224652	-0.18856	0.286647	-0.111911	-0.119301	-0.134655	-0.116075	-0.214034	-0.217628	-0.139079
Dioszegia	-0.137523	-0.203988	-0.256374	-0.194992	-0.348916	-0.314691	-0.156255	-0.178694	-0.457298	-0.26268	-0.528127	-0.190204	-0.0831798	-0.215875	-0.0877768	0.040638	-0.191613	-0.16514	-0.464331	-0.12038	-0.200221	-0.422899	-0.345818	-0.45602	0.404693	-0.403419	-0.127512	-0.417523	-0.371857	0.363314	0.00358977	0.277592	0.31466	0.538842	-0.422579	-0.382958	-0.479138	0.256242	-0.365317	-0.394121	-0.130855	-0.376074	-0.259215	-0.266218	-0.204366	0.63093	-0.184887	-0.488334	-0.171354
Candida	-0.334351	-0.368525	0.418991	0.381872	0.509967	0.440484	0.398163	0.388284	0.393481	0.384262	0.0290858	0.372474	0.318309	0.393466	0.335958	0.372712	0.385999	0.384671	0.437984	0.395069	0.420966	0.23798	0.319172	-0.0147557	0.127763	0.353554	0.243402	0.376034	0.347178	-0.385681	-0.378554	-0.392771	-0.389056	-0.291931	0.281637	0.344426	0.350581	-0.383177	0.379183	0.305335	-0.333106	0.346661	-0.311408	-0.280079	-0.316177	-0.312699	-0.172656	-0.353891	0.301309
Aureobasidium	-0.039643	0.262554	0.426882	0.366834	0.456282	0.403107	0.338529	0.343736	0.499566	0.406814	0.258353	0.358223	0.166292	0.408578	0.198902	0.23977	0.379617	0.388178	0.555418	0.383548	0.400344	0.435353	0.456818	0.350143	-0.143496	0.491218	0.385414	0.521152	0.514503	-0.458556	-0.318947	-0.459224	-0.443574	-0.51484	0.596653	0.509611	0.516768	0.124908	0.434925	0.44021	-0.233523	0.4897	-0.115214	-0.125906	-0.162402	-0.355858	-0.0401026	-0.0635332	0.0589721
Saccharomyces	-0.0205053	-0.0876802	-0.092547	-0.0748928	0.14072	-0.00907695	-0.0845537	-0.0519921	-0.101518	-0.0650353	-0.392422	-0.109821	0.238486	-0.0554335	-0.0826793	0.0330017	-0.0600942	-0.0531349	-0.106847	-0.0161207	-0.0983469	-0.250279	-0.0763747	0.0400941	-0.0663146	-0.0668847	-0.188325	-0.106999	-0.0380695	0.05308	-0.0528052	0.0656211	0.097167	0.00226894	-0.120032	-0.162756	-0.00960306	0.0933101	-0.101341	-0.0738566	-0.242242	-0.047351	-0.294323	-0.265548	-0.226803	-0.0245454	-0.265063	-0.313961	0.0199658
Xeromyces	-0.0333391	-0.153626	-0.219455	-0.160402	-0.0803865	-0.202317	-0.162604	-0.146591	-0.295514	-0.192562	-0.399516	-0.134786	-0.0215479	-0.165619	-0.128017	-0.0460536	-0.153964	-0.123522	-0.210959	-0.14338	-0.230292	-0.426348	-0.25539	-0.285663	0.108054	-0.27635	-0.257369	-0.307965	-0.26139	0.24558	0.0498874	0.236306	0.228438	0.324625	-0.271859	-0.316669	-0.312814	0.206961	-0.243347	-0.234152	-0.0485018	-0.233214	-0.107434	-0.120447	-0.0760285	0.281885	-0.227728	-0.400474	-0.163883
Rhizomucor	-0.290381	-0.322138	-0.131836	-0.0593293	-0.325886	-0.289394	-0.004288	-0.0181084	-0.275449	-0.121529	-0.409251	0.0104364	0.377299	-0.0582808	0.0973561	0.148481	-0.0326621	-0.00176787	-0.230908	-0.0665704	-0.0909417	-0.566646	-0.317601	-0.45028	0.449394	-0.318841	-0.0567762	-0.323244	-0.325943	0.249183	-0.0474184	0.190919	0.224323	0.472362	-0.375932	-0.355329	-0.396572	0.00840612	-0.250572	-0.337065	-0.204212	-0.313198	-0.324495	-0.327494	-0.278102	0.436522	-0.0337339	-0.6281	0.023598
Basidiomycota_unclassified	-0.11835	-0.0182629	0.471949	0.400007	0.556084	0.48487	0.390381	0.389591	0.547055	0.431048	0.144932	0.361081	0.283304	0.430666	0.278669	0.314254	0.410491	0.399602	0.538632	0.419927	0.504779	0.442754	0.488227	0.351506	-0.080508	0.511203	0.418849	0.539565	0.526823	-0.478216	-0.32928	-0.463898	-0.461742	-0.496308	0.445545	0.479801	0.485462	-0.261451	0.439199	0.449261	-0.231776	0.494145	-0.173726	-0.162461	-0.198962	-0.467547	0.0182862	-0.109658	0.241689
Periconia	-0.131184	-0.0858024	-0.0732407	-0.0971073	-0.160347	-0.180272	-0.0365903	-0.0642233	-0.139094	-0.128966	-0.00539632	-0.0411377	0.207186	-0.0787072	-0.0307135	0.064578	-0.0806018	-0.056692	0.00675696	-0.0798384	-0.0678502	-0.207274	-0.17137	-0.334523	0.13621	-0.168212	-0.0803817	-0.190798	-0.187185	0.141364	-0.0198383	0.0843895	0.102766	0.199291	-0.211258	-0.211845	-0.146039	0.0686349	-0.224759	-0.219509	-0.0958359	-0.186343	-0.154741	-0.143288	-0.115103	0.0312234	-0.216517	-0.386934	-0.101895
Leptosphaerulina	-0.335929	-0.280504	0.393732	0.378255	-0.107765	0.0914966	0.401784	0.401447	0.256706	0.367125	0.42086	0.416058	0.389765	0.38519	0.441727	0.419744	0.381495	0.366557	0.275535	0.33814	0.295761	0.221937	0.252578	0.0590385	0.204224	0.274943	0.239443	0.279016	0.199928	-0.32848	-0.282982	-0.362753	-0.330794	-0.247213	0.202359	0.255262	0.219565	-0.531165	0.160922	0.238629	-0.222024	0.190903	-0.198723	-0.200698	-0.21259	-0.234718	0.293098	0.0692934	0.421233
Malassezia	-0.180618	0.0305681	0.602172	0.549871	0.725675	0.784102	0.540829	0.539663	0.722118	0.609285	0.568809	0.47149	0.292374	0.576427	0.447795	0.39225	0.556001	0.53767	0.722571	0.522282	0.614631	0.597473	0.680216	0.518883	-0.168358	0.705349	0.509078	0.670926	0.667776	-0.692546	-0.451154	-0.627805	-0.659301	-0.732796	0.65233	0.638787	0.694628	-0.378799	0.6655	0.682098	-0.330781	0.73218	-0.194518	-0.183191	-0.250146	-0.635707	-0.0718694	-0.070219	0.264392
Schizophyllum	-0.162745	-0.140975	-0.0441618	0.00973876	-0.163185	-0.052988	0.0502465	0.0147162	-0.0643353	-0.015522	-0.145502	0.000916572	-0.146303	-0.00479642	0.0408021	-0.0326205	0.00982742	0.000748348	-0.116709	0.0489463	-0.000932593	-0.0994193	-0.120209	-0.267104	0.281736	-0.112023	-0.0398603	-0.107003	-0.102592	0.079406	-0.0152647	0.039403	0.0403808	0.191917	-0.0984558	-0.080747	-0.190103	0.0192554	-0.0374919	-0.105649	-0.0506578	-0.106365	-0.095885	-0.0693623	-0.0735229	0.313465	-0.0560818	-0.221958	0.0306317
Mycosphaerellaceae_unclassified	-0.209878	-0.0667798	0.517893	0.457866	0.248606	0.379735	0.47851	0.48	0.489145	0.488561	0.606577	0.475848	0.436527	0.510035	0.47905	0.415557	0.496101	0.48072	0.543022	0.415475	0.425528	0.319036	0.374732	0.223068	-0.03851	0.445904	0.306173	0.463817	0.373611	-0.484175	-0.341477	-0.493799	-0.468409	-0.48827	0.394665	0.411351	0.466638	-0.500928	0.350653	0.361106	-0.252066	0.401657	-0.19151	-0.16487	-0.205678	-0.458763	-0.00664385	-0.0485952	0.368903
Davidiella	-0.13476	-0.186635	-0.203094	-0.145469	-0.135264	-0.224718	-0.115749	-0.13233	-0.358648	-0.206179	-0.38952	-0.102602	-0.00627049	-0.16022	-0.0940965	0.0468366	-0.149353	-0.107512	-0.234609	-0.132975	-0.192449	-0.411102	-0.262694	-0.42713	0.260622	-0.313268	-0.0755461	-0.335266	-0.287498	0.277893	-0.00351286	0.229022	0.246114	0.446024	-0.289278	-0.294453	-0.320589	0.306082	-0.254295	-0.281234	-0.109197	-0.254902	-0.171677	-0.193475	-0.150963	0.409421	-0.368988	-0.590562	-0.274961
Pyrenochaetopsis	-0.232979	-0.064096	0.583934	0.514351	0.42357	0.567451	0.530189	0.520485	0.546887	0.53194	0.519632	0.506154	0.37878	0.547681	0.503638	0.473466	0.529672	0.524729	0.591065	0.530398	0.55307	0.47767	0.495012	0.27035	0.0327141	0.532008	0.577453	0.565885	0.493476	-0.561346	-0.439988	-0.561717	-0.537714	-0.50113	0.52439	0.588921	0.560517	-0.398971	0.516901	0.479985	-0.311135	0.531291	-0.215662	-0.211469	-0.264149	-0.404369	-0.04785	-0.103585	0.316518
Agaricomycetes_unclassified	0.131812	0.106034	-0.199609	-0.213622	-0.172051	-0.212794	-0.215895	-0.179073	-0.298263	-0.222861	-0.232605	-0.199425	0.181582	-0.183631	-0.145891	-0.0147229	-0.184578	-0.17512	-0.242005	-0.106088	-0.254939	-0.379856	-0.214305	0.171098	-0.0319491	-0.243041	-0.200945	-0.270797	-0.213346	0.229453	0.174519	0.270104	0.314613	0.171557	-0.253038	-0.281556	-0.22802	0.205801	-0.301202	-0.238932	-0.00101567	-0.232546	-0.0666606	-0.0777771	-0.00645136	0.0733584	-0.115941	-0.148499	-0.0787925
Pseudozyma	-0.135043	0.0998681	0.619327	0.515142	0.688109	0.703954	0.50621	0.499907	0.693481	0.548275	0.417118	0.473739	0.31886	0.547002	0.403835	0.427926	0.524566	0.514213	0.689322	0.525068	0.634274	0.604025	0.64985	0.466217	-0.106304	0.641778	0.5609	0.663116	0.658037	-0.622333	-0.424647	-0.60466	-0.60594	-0.657199	0.60258	0.627451	0.591363	-0.268086	0.585063	0.585003	-0.302176	0.661566	-0.202425	-0.19222	-0.245744	-0.636403	-0.0419355	-0.166189	0.172004
Cystobasidiomycetes_unclassified	-0.395552	-0.533443	0.00210624	0.0610151	-0.332789	-0.302753	0.122455	0.101419	-0.259287	-0.0162436	-0.277673	0.167974	0.295504	0.0638826	0.218492	0.286784	0.0852974	0.121308	-0.147847	0.0364876	-0.0292468	-0.451361	-0.29612	-0.656067	0.518805	-0.275745	-0.0188367	-0.232315	-0.308554	0.183021	-0.154029	0.0749488	0.130292	0.484551	-0.311949	-0.23817	-0.321563	-0.184552	-0.221371	-0.310079	-0.199912	-0.30353	-0.308424	-0.313111	-0.279865	0.454777	-0.0692758	-0.559195	0.145596
Sordariomycetes_unclassified	-0.151376	-0.192777	0.152095	0.176572	0.304626	0.159057	0.163019	0.170614	0.129866	0.177041	-0.291165	0.152486	0.208278	0.180715	0.0995376	0.212931	0.172225	0.188408	0.151882	0.192794	0.167223	-0.0549777	0.14183	0.121053	0.0603907	0.140557	0.0580557	0.144642	0.197375	-0.149663	-0.19437	-0.122029	-0.0953532	-0.0910646	0.104202	0.105592	0.147973	-0.0586396	0.135163	0.125034	-0.219312	0.152187	-0.237965	-0.223292	-0.212912	-0.0775946	-0.241079	-0.350826	0.118191
Mycosphaerella	-0.0576015	-0.0373934	0.349262	0.29463	0.624166	0.456043	0.257541	0.263394	0.437548	0.310931	-0.122141	0.249686	0.0364339	0.294329	0.117309	0.176326	0.27715	0.266917	0.39386	0.330599	0.376306	0.4012	0.423875	0.284039	-0.0878363	0.401632	0.270466	0.439587	0.475366	-0.365977	-0.229717	-0.344356	-0.35624	-0.395659	0.387597	0.411246	0.345065	-0.0781459	0.401457	0.396066	-0.157067	0.425262	-0.101163	-0.0882667	-0.124329	-0.402529	-0.0636393	-0.138971	0.0811677
Phaeosphaeriopsis	-0.4096	-0.477142	0.290897	0.290646	0.0119766	0.1722	0.310069	0.321231	0.111446	0.249128	-0.0954707	0.328038	0.0131129	0.290763	0.377539	0.293992	0.323423	0.294596	0.0458996	0.392998	0.212662	0.0178311	0.0542382	-0.29861	0.511627	0.0572887	-0.000881785	0.0966923	0.0146753	-0.141729	-0.216041	-0.206206	-0.21605	0.0496056	0.0552118	0.0942538	-0.240814	-0.342568	0.157336	0.0830372	-0.236732	0.0322299	-0.266942	-0.269123	-0.271978	0.173705	0.432265	-0.212784	0.381489
Colletotrichum	-0.0034528	0.0190536	0.275669	0.224638	0.607148	0.404398	0.185365	0.185999	0.381128	0.244914	-0.165808	0.167006	-0.0201666	0.218564	0.0280668	0.110329	0.198111	0.189047	0.327571	0.247274	0.316889	0.400561	0.391808	0.282248	-0.146635	0.364184	0.235331	0.395519	0.449863	-0.31343	-0.18904	-0.295467	-0.302674	-0.375097	0.352681	0.371224	0.355878	0.0110039	0.353043	0.35403	-0.131988	0.390553	-0.0794585	-0.0607419	-0.0960349	-0.381675	-0.149379	-0.110383	0.000434462
Dothideomycetes_unclassified	-0.284236	-0.114427	0.334685	0.312223	-0.0946047	0.0726733	0.359218	0.334319	0.174173	0.298534	0.415486	0.355782	0.2665	0.344261	0.374504	0.413738	0.340229	0.345862	0.234988	0.2809	0.261344	0.126345	0.164585	-0.0603676	0.215387	0.17776	0.224712	0.199449	0.135508	-0.223986	-0.282494	-0.296105	-0.230803	-0.113534	0.164591	0.180167	0.142004	-0.259888	0.0872297	0.105178	-0.234194	0.127896	-0.235008	-0.228986	-0.232321	-0.0655502	0.02754	-0.161215	0.206328
Villosiclava	-0.200896	-0.201565	0.230378	0.134399	-0.140598	0.0387252	0.179334	0.19722	-0.0545259	0.106194	0.190045	0.188698	0.288084	0.186017	0.308488	0.369493	0.200356	0.174599	-0.021008	0.273911	0.0854474	-0.0523412	-0.0263252	-0.0320182	0.285278	-0.0287594	0.0212602	0.000591389	-0.0851837	-0.0415151	-0.091405	-0.0971848	-0.0333742	0.0123846	-0.0776294	-0.00395352	-0.141767	-0.294216	-0.0830378	-0.088738	-0.190644	-0.079948	-0.251217	-0.248429	-0.212513	-0.016656	0.175831	-0.131672	0.287873
Corynespora	-0.213196	-0.153862	0.130305	0.194123	0.245829	0.23416	0.193219	0.155933	0.196363	0.178745	-0.234598	0.12606	-0.169234	0.143355	0.0681654	0.0752633	0.140834	0.140148	0.0981263	0.192376	0.225365	0.210756	0.225138	-0.0306356	0.180275	0.177305	0.166955	0.167791	0.253372	-0.175531	-0.21068	-0.184699	-0.197375	-0.0800763	0.183224	0.193891	0.0968461	0.0419019	0.239469	0.221608	-0.183773	0.219261	-0.167864	-0.144873	-0.173359	0.0421496	-0.15092	-0.269431	-0.0190425
Microdochium	-0.175205	-0.326118	-0.100186	-0.0706469	-0.112797	-0.105832	-0.021962	-0.0299544	-0.286925	-0.114349	-0.218624	-0.0137653	0.124282	-0.0552649	0.0665567	0.107549	-0.0442277	-0.0160332	-0.172669	-0.00167375	-0.116109	-0.366875	-0.293463	-0.42445	0.284188	-0.263716	0.0251471	-0.225078	-0.284311	0.195442	-0.0350539	0.163586	0.213404	0.408564	-0.221827	-0.151748	-0.184924	-0.00251316	-0.112068	-0.256378	-0.10394	-0.232959	-0.155193	-0.163881	-0.144058	0.403771	-0.235435	-0.353724	0.055269
Phallus	-0.252295	-0.374657	-0.129576	-0.0319015	-0.333382	-0.299757	-0.0465084	-0.030718	-0.231454	-0.0997413	-0.476928	0.0659971	0.245649	-0.0829187	0.0901479	0.0657271	-0.050624	-0.013195	-0.278061	-0.117497	-0.12338	-0.486735	-0.288321	-0.453545	0.4259	-0.312287	-0.177127	-0.271743	-0.288045	0.221889	-0.0212689	0.181428	0.186952	0.432815	-0.289662	-0.280555	-0.43927	-0.0649173	-0.141447	-0.266092	-0.0810166	-0.3016	-0.161542	-0.178762	-0.153304	0.380166	0.285203	-0.290297	0.0610491
Gibberella	0.0301015	0.011386	-0.303341	-0.318758	-0.347139	-0.382615	-0.280334	-0.273125	-0.467221	-0.352244	-0.320618	-0.262345	0.119221	-0.287857	-0.20307	-0.056324	-0.276597	-0.259219	-0.348674	-0.194419	-0.344455	-0.547665	-0.421651	-0.159395	0.180153	-0.436598	-0.326892	-0.452998	-0.418545	0.407583	0.236223	0.404379	0.45031	0.428199	-0.426225	-0.450361	-0.433947	0.310419	-0.444702	-0.468464	0.0286241	-0.447176	-0.0844129	-0.0907184	-0.0100761	0.319351	-0.169538	-0.319557	-0.137391
Exophiala	-0.249389	-0.193947	0.520953	0.458963	0.296445	0.372564	0.466986	0.473598	0.470082	0.471107	0.391345	0.47359	0.4064	0.49113	0.467139	0.442961	0.485167	0.465505	0.475948	0.421213	0.438952	0.297736	0.382256	0.184907	0.0410939	0.413193	0.239167	0.437233	0.372017	-0.452541	-0.337432	-0.471156	-0.456133	-0.440145	0.312824	0.359938	0.342543	-0.555055	0.317045	0.341244	-0.258114	0.370645	-0.233641	-0.203945	-0.235038	-0.47084	0.0584079	-0.134725	0.367899
Cadophora	-0.23617	-0.119734	0.131589	0.239634	0.0530863	0.159939	0.215514	0.177553	0.169485	0.22084	-0.117605	0.163729	-0.0509178	0.147789	0.130663	0.125549	0.143944	0.158559	0.0704771	0.160579	0.254764	0.288633	0.300011	0.0972485	0.216156	0.244483	0.380138	0.202652	0.28607	-0.23764	-0.275607	-0.222695	-0.251365	-0.11779	0.262348	0.289037	0.248583	0.0269604	0.293147	0.309008	-0.185753	0.270426	-0.120039	-0.141551	-0.174605	0.144673	-0.0151111	-0.0457852	0.00276879
Curvularia	-0.309339	-0.254284	0.4046	0.381947	0.124803	0.264361	0.427869	0.425217	0.348261	0.40543	0.488277	0.415869	0.407736	0.436255	0.445306	0.344793	0.427491	0.412329	0.429016	0.378057	0.30401	0.143008	0.187812	-0.0102125	0.0844734	0.301646	0.170576	0.324068	0.208345	-0.369728	-0.298114	-0.38274	-0.346413	-0.301689	0.27835	0.294868	0.356394	-0.518994	0.279958	0.231472	-0.261564	0.244693	-0.222803	-0.185988	-0.222564	-0.258634	-0.0167497	-0.0739731	0.474512
Mortierella	-0.0495473	0.231878	0.345055	0.299746	0.430611	0.502496	0.296535	0.271335	0.45973	0.323031	0.41093	0.225441	0.129522	0.291045	0.195259	0.239602	0.268386	0.27292	0.456932	0.278828	0.425582	0.513428	0.530831	0.432658	-0.134598	0.469131	0.481704	0.415846	0.490153	-0.430641	-0.296989	-0.393566	-0.417283	-0.478491	0.434408	0.425003	0.446642	-0.0249389	0.388819	0.471168	-0.199653	0.514352	-0.101008	-0.11126	-0.144969	-0.461718	-0.1038	-0.0871815	-0.078495
Phaeosphaeria	-0.213601	-0.167557	0.418487	0.387758	0.209584	0.339274	0.412949	0.4173	0.399488	0.42103	0.542075	0.380796	0.373846	0.430731	0.441613	0.349725	0.427369	0.403429	0.429623	0.334427	0.348726	0.218654	0.299583	0.170556	-0.0294767	0.370453	0.186474	0.351761	0.271504	-0.407257	-0.285378	-0.400911	-0.402372	-0.406307	0.257291	0.279963	0.362593	-0.57959	0.275322	0.305985	-0.220296	0.328533	-0.184867	-0.156207	-0.189082	-0.38016	0.0137883	-0.0394406	0.388993
Myrothecium	-0.216017	-0.213682	-0.122319	-0.0918476	-0.320198	-0.271154	-0.0391276	-0.0748742	-0.317596	-0.138979	-0.0956224	-0.0362697	-0.108387	-0.09586	0.00358789	0.119208	-0.0768799	-0.0461877	-0.242267	-0.0785205	-0.116522	-0.30415	-0.258746	-0.391798	0.39797	-0.299486	-0.169576	-0.285267	-0.29041	0.262999	0.0181179	0.210188	0.258208	0.463774	-0.270413	-0.271101	-0.396204	0.097562	-0.249814	-0.315197	-0.000698267	-0.323289	-0.0884196	-0.107282	-0.0641405	0.42675	0.0543453	-0.210419	-0.039944
Eurotium	-0.1218	-0.152237	0.306293	0.280169	0.494899	0.519071	0.282654	0.299324	0.352424	0.323155	0.301959	0.230564	0.153242	0.310546	0.287586	0.196705	0.309678	0.285326	0.35344	0.296919	0.27288	0.195837	0.276049	0.209618	-0.105795	0.324832	0.102843	0.301962	0.271448	-0.351989	-0.215394	-0.292802	-0.319136	-0.370826	0.268769	0.274909	0.32359	-0.384924	0.369226	0.323196	-0.194725	0.355771	-0.139563	-0.109477	-0.149217	-0.345809	-0.132014	-0.0814145	0.267309
Actinomucor	-0.302991	-0.404741	0.329751	0.329473	-0.00503834	0.178245	0.340614	0.377502	0.24806	0.320066	0.215632	0.37286	0.33557	0.3503	0.429643	0.296126	0.355357	0.329423	0.21158	0.381097	0.218976	0.0903923	0.144684	-0.0293992	0.202285	0.196598	0.139437	0.233281	0.122072	-0.281369	-0.217847	-0.288918	-0.268539	-0.167336	0.164112	0.215775	0.0665844	-0.599915	0.219018	0.23398	-0.203135	0.152009	-0.180179	-0.179383	-0.194064	-0.18694	0.489282	0.1094	0.558224
Guehomyces	-0.0476079	0.208513	0.263428	0.232229	0.279427	0.265643	0.226894	0.230585	0.328948	0.271833	0.249237	0.239887	0.18982	0.278986	0.138287	0.134075	0.256984	0.270831	0.427817	0.262341	0.251334	0.234031	0.260498	0.213158	-0.0900358	0.330522	0.303364	0.344806	0.312398	-0.311156	-0.219016	-0.293678	-0.2824	-0.324331	0.450569	0.357406	0.408027	0.148748	0.333499	0.291782	-0.176489	0.323694	-0.0700289	-0.0909466	-0.117779	-0.164074	-0.000589337	-0.0156962	0.0897802
Nigrospora	-0.00696543	-0.101255	-0.214147	-0.214951	-0.0850839	-0.176888	-0.203846	-0.190015	-0.41204	-0.255146	-0.389466	-0.190154	-0.00518154	-0.201269	-0.132949	0.092021	-0.197705	-0.153564	-0.354847	-0.111037	-0.243026	-0.400958	-0.2951	-0.247688	0.134051	-0.357835	-0.23719	-0.336489	-0.285655	0.3094	0.0119373	0.271455	0.361966	0.399595	-0.308151	-0.309156	-0.339965	0.274498	-0.304499	-0.344544	-0.124678	-0.308666	-0.221786	-0.222603	-0.154955	0.290174	-0.287452	-0.342218	-0.16822
Diaporthe	0.0769753	-0.00481688	-0.15967	-0.147203	0.0658079	0.0178006	-0.136927	-0.122545	-0.0755161	-0.109526	-0.0115994	-0.206524	-0.11101	-0.124263	-0.123018	-0.166395	-0.124484	-0.146774	-0.165476	-0.143607	-0.177487	-0.0741982	-0.128734	-0.128277	-0.230952	-0.0905014	-0.353864	-0.130971	-0.113277	0.0802993	0.036365	0.0558831	0.0704237	-0.0435849	-0.138532	-0.192942	-0.026357	-0.0389267	-0.113637	-0.091378	-0.0946115	-0.0742821	-0.12892	-0.0611622	-0.0627718	-0.0763333	-0.197619	0.0356941	0.000300293
Tremellomycetes_unclassified	0.0270953	0.201674	-0.153538	-0.0594005	-0.0293436	-0.0432099	-0.0868218	-0.12288	-0.0343643	-0.0648616	-0.181003	-0.16874	-0.21726	-0.14565	-0.225935	-0.103339	-0.169737	-0.150116	-0.157381	-0.133948	-0.0198914	0.248371	0.198591	0.191793	-0.093181	0.0820385	0.185106	0.00129761	0.18455	-0.0236786	-0.0791033	-0.0161419	-0.00475624	-0.0640528	0.104847	0.0636269	0.162739	0.395578	0.0167639	0.166151	-0.0997066	0.131779	-0.0535175	-0.0602062	-0.061697	0.0244153	-0.188975	0.0584889	-0.337092
Blastobotrys	0.0170566	0.226327	0.347291	0.296672	0.584819	0.414749	0.25043	0.253748	0.446566	0.324788	-0.020839	0.270494	0.0154988	0.314273	0.0754497	0.148321	0.2889	0.298191	0.475877	0.317514	0.364228	0.413813	0.441044	0.330313	-0.147152	0.439462	0.369079	0.476104	0.508644	-0.383146	-0.250584	-0.371062	-0.378945	-0.431764	0.53559	0.474737	0.442028	0.234281	0.429832	0.417179	-0.163052	0.471141	-0.0562862	-0.071206	-0.108575	-0.300382	-0.13062	-0.15298	-0.070777
Mucor	-0.0925365	0.120624	0.119762	0.193017	0.13791	0.172844	0.153594	0.122462	0.219848	0.19024	0.0037981	0.0941424	-0.0520048	0.102953	0.00352611	0.0851323	0.0793354	0.0884554	0.133587	0.103688	0.234858	0.457272	0.454896	0.395854	-0.0178225	0.347657	0.466452	0.267881	0.412954	-0.285172	-0.208317	-0.241237	-0.267601	-0.288435	0.351564	0.341101	0.377317	0.184307	0.278895	0.430047	-0.14119	0.379031	-0.0329613	-0.0717615	-0.0967577	-0.1391	-0.00976787	0.0895787	-0.162138
Trichothecium	-0.182354	-0.18289	0.0593441	0.11841	-0.0490959	-0.0139324	0.147648	0.153187	0.133669	0.155431	-0.00768373	0.0854773	0.249543	0.150545	0.122415	0.0149852	0.150471	0.130835	0.131253	0.133476	0.117822	0.00290159	0.0474817	-0.00856023	0.070802	0.17068	0.166114	0.126173	0.0588935	-0.146049	-0.126461	-0.134399	-0.154234	-0.087133	0.104242	0.0729905	0.199185	-0.19973	0.125326	0.151818	-0.165231	0.0947643	-0.139122	-0.154773	-0.161171	0.125425	0.343687	0.116174	0.395764
Magnaporthaceae_unclassified	0.119092	0.0859845	-0.263036	-0.161096	-0.173543	-0.251102	-0.208189	-0.210329	-0.27975	-0.188125	-0.392392	-0.210402	-0.169524	-0.233846	-0.231405	-0.135611	-0.235262	-0.210127	-0.323156	-0.252961	-0.184657	-0.0733341	-0.0418624	0.009054	-0.0334512	-0.121428	0.127405	-0.180658	-0.0829071	0.170267	0.0471368	0.166045	0.143166	0.183024	-0.116	-0.114175	-0.0348296	0.376419	-0.153316	-0.0439763	0.0317394	-0.071074	0.0471443	-0.00340045	0.0153651	0.341182	-0.17097	-0.0250558	-0.353368
Plectosphaerellaceae_unclassified	-0.112181	-0.116973	-0.18435	-0.132956	-0.297828	-0.209896	-0.0817501	-0.122582	-0.247443	-0.169355	-0.167711	-0.115702	-0.238782	-0.145649	-0.064375	-0.0916024	-0.12629	-0.12512	-0.274744	-0.100626	-0.151681	-0.257795	-0.279404	-0.363111	0.30234	-0.296496	-0.194504	-0.282212	-0.270723	0.261734	0.112305	0.216994	0.237705	0.388767	-0.266367	-0.256209	-0.382045	0.113848	-0.20605	-0.290114	0.0583112	-0.288725	-0.0233814	-0.000581592	0.01493	0.411376	-0.0672312	-0.208702	-0.0777771
Cyphellophora	-0.00951527	0.0595393	0.313132	0.220772	0.368026	0.466412	0.242369	0.23849	0.30739	0.236695	0.425103	0.20707	0.157213	0.260368	0.269269	0.237225	0.25479	0.246639	0.344118	0.277928	0.309984	0.270516	0.263058	0.216547	-0.0705229	0.265668	0.330652	0.287067	0.239512	-0.278856	-0.170854	-0.254684	-0.25316	-0.274321	0.237229	0.304413	0.25417	-0.252721	0.290977	0.238085	-0.0894997	0.305026	-0.0444629	-0.0402215	-0.0692473	-0.321496	-0.0883025	-0.0714982	0.101532
Lichtheimia	-0.186651	-0.223252	0.0254798	0.060312	-0.17092	-0.127484	0.0580631	0.0741747	0.00393507	0.0348787	-0.197937	0.129596	0.336123	0.0451819	0.147941	0.0544188	0.0687278	0.0584835	-0.0799399	-0.0192688	0.014773	-0.208726	-0.0907408	-0.161707	0.245985	-0.0714672	0.0153725	-0.0387909	-0.0965608	0.0338768	0.0114831	0.0107857	0.00423757	0.120494	-0.101083	-0.0830411	-0.163578	-0.18738	0.0238163	-0.0713756	-0.0678371	-0.0954657	-0.0981321	-0.104653	-0.108981	0.0942678	0.406455	-0.0837844	0.174711
Pseudocercospora	-0.0923259	-0.134152	0.137122	0.142568	0.259376	0.267271	0.138863	0.157625	0.139479	0.167481	0.136155	0.10915	0.0623894	0.157382	0.158339	0.115676	0.163066	0.148186	0.146241	0.148863	0.0923457	0.00346462	0.117032	0.123322	-0.0402312	0.135735	-0.0903662	0.0955915	0.101032	-0.1641	-0.101919	-0.115558	-0.139343	-0.180662	0.0902697	0.0631366	0.0969093	-0.223409	0.151088	0.148197	-0.125031	0.157269	-0.109652	-0.0901031	-0.0990005	-0.167541	-0.109899	-0.106932	0.151124
[truncated: 39 more columns]

## Sheet: predicted function
Predicted function of the core microbiota and non-core microbiota in vinegar Pei
Cellular Processes
all-#OTU ID	total microbiota	core microbiota	non-core microbiota	KEGG_Pathways
K01173	125519	120828	4690	Cellular Processes; Cell Growth and Death; Apoptosis
K13581	103720	99058	4662	Cellular Processes; Cell Growth and Death; Cell cycle - Caulobacter
K13583	103548	99031	4517	Cellular Processes; Cell Growth and Death; Cell cycle - Caulobacter
K13590	10072	0	10072	Cellular Processes; Cell Growth and Death; Cell cycle - Caulobacter
K06985	9822	0	9822	Cellular Processes; Cell Growth and Death; Cell cycle - Caulobacter
K13592	801	0	801	Cellular Processes; Cell Growth and Death; Cell cycle - Caulobacter
K13582	435	0	435	Cellular Processes; Cell Growth and Death; Cell cycle - Caulobacter
K13593	123	0	123	Cellular Processes; Cell Growth and Death; Cell cycle - Caulobacter
K13585	36	0	36	Cellular Processes; Cell Growth and Death; Cell cycle - Caulobacter
K13245	22	0	22	Cellular Processes; Cell Growth and Death; Cell cycle - Caulobacter
K13586	6	0	6	Cellular Processes; Cell Growth and Death; Cell cycle - Caulobacter
K13584	103684	99031	4653	Cellular Processes; Cell Growth and Death; Cell cycle - Caulobacter|Environmental Information Processing; Signal Transduction; Two-component system
K02488	29607	0	29607	Cellular Processes; Cell Growth and Death; Cell cycle - Caulobacter|Environmental Information Processing; Signal Transduction; Two-component system
K11443	1349	0	1349	Cellular Processes; Cell Growth and Death; Cell cycle - Caulobacter|Environmental Information Processing; Signal Transduction; Two-component system
K13588	821	0	821	Cellular Processes; Cell Growth and Death; Cell cycle - Caulobacter|Environmental Information Processing; Signal Transduction; Two-component system
K13589	812	0	812	Cellular Processes; Cell Growth and Death; Cell cycle - Caulobacter|Environmental Information Processing; Signal Transduction; Two-component system
K13591	26	0	26	Cellular Processes; Cell Growth and Death; Cell cycle - Caulobacter|Environmental Information Processing; Signal Transduction; Two-component system
K02314	270871	226776	44095	Cellular Processes; Cell Growth and Death; Cell cycle - Caulobacter|Genetic Information Processing; Replication and Repair; DNA replication|Genetic Information Processing; Replication and Repair; DNA replication proteins
K02563	257275	226748	30527	Cellular Processes; Cell Growth and Death; Cell cycle - Caulobacter|Metabolism; Glycan Biosynthesis and Metabolism; Peptidoglycan biosynthesis
K08139	2381	32	2349	Cellular Processes; Cell Growth and Death; Meiosis - yeast|Environmental Information Processing; Membrane Transport; Transporters
K01768	139211	99031	40179	Cellular Processes; Cell Growth and Death; Meiosis - yeast|Metabolism; Nucleotide Metabolism; Purine metabolism
K10808	96	0	96	Cellular Processes; Cell Growth and Death; p53 signaling pathway|Metabolism; Nucleotide Metabolism; Pyrimidine metabolism|Genetic Information Processing; Replication and Repair; DNA repair and recombination proteins|Metabolism; Nucleotide Metabolism; Purine metabolism|Metabolism; Metabolism of Other Amino Acids; Glutathione metabolism
K02415	3696	56	3641	Cellular Processes; Cell Motility; Bacterial motility proteins
K02395	2599	0	2599	Cellular Processes; Cell Motility; Bacterial motility proteins
K02404	2215	31	2184	Cellular Processes; Cell Motility; Bacterial motility proteins
K06603	706	23	683	Cellular Processes; Cell Motility; Bacterial motility proteins
K06601	548	0	548	Cellular Processes; Cell Motility; Bacterial motility proteins
K02385	543	32	510	Cellular Processes; Cell Motility; Bacterial motility proteins
K06602	509	0	508	Cellular Processes; Cell Motility; Bacterial motility proteins
K03516	469	0	469	Cellular Processes; Cell Motility; Bacterial motility proteins
K02425	422	0	422	Cellular Processes; Cell Motility; Bacterial motility proteins
K06595	376	31	345	Cellular Processes; Cell Motility; Bacterial motility proteins
K13626	283	31	252	Cellular Processes; Cell Motility; Bacterial motility proteins
K07351	38	0	38	Cellular Processes; Cell Motility; Bacterial motility proteins
K06600	32	0	32	Cellular Processes; Cell Motility; Bacterial motility proteins
K07356	10	0	10	Cellular Processes; Cell Motility; Bacterial motility proteins
K03414	2885	0	2885	Cellular Processes; Cell Motility; Bacterial motility proteins|Cellular Processes; Cell Motility; Bacterial chemotaxis
K03411	2875	32	2841	Cellular Processes; Cell Motility; Bacterial motility proteins|Cellular Processes; Cell Motility; Bacterial chemotaxis
K03409	641	17	623	Cellular Processes; Cell Motility; Bacterial motility proteins|Cellular Processes; Cell Motility; Bacterial chemotaxis
K03410	407	23	384	Cellular Processes; Cell Motility; Bacterial motility proteins|Cellular Processes; Cell Motility; Bacterial chemotaxis
K02557	10015	231	9785	Cellular Processes; Cell Motility; Bacterial motility proteins|Cellular Processes; Cell Motility; Bacterial chemotaxis|Cellular Processes; Cell Motility; Flagellar assembly
K02410	3828	33	3794	Cellular Processes; Cell Motility; Bacterial motility proteins|Cellular Processes; Cell Motility; Bacterial chemotaxis|Cellular Processes; Cell Motility; Flagellar assembly
K02416	3698	33	3665	Cellular Processes; Cell Motility; Bacterial motility proteins|Cellular Processes; Cell Motility; Bacterial chemotaxis|Cellular Processes; Cell Motility; Flagellar assembly
K03406	42537	375	42161	Cellular Processes; Cell Motility; Bacterial motility proteins|Cellular Processes; Cell Motility; Bacterial chemotaxis|Environmental Information Processing; Signal Transduction; Two-component system
K03408	19614	232	19381	Cellular Processes; Cell Motility; Bacterial motility proteins|Cellular Processes; Cell Motility; Bacterial chemotaxis|Environmental Information Processing; Signal Transduction; Two-component system
K03412	19130	296	18835	Cellular Processes; Cell Motility; Bacterial motility proteins|Cellular Processes; Cell Motility; Bacterial chemotaxis|Environmental Information Processing; Signal Transduction; Two-component system
K13924	11140	1	11139	Cellular Processes; Cell Motility; Bacterial motility proteins|Cellular Processes; Cell Motility; Bacterial chemotaxis|Environmental Information Processing; Signal Transduction; Two-component system
K03413	11000	242	10759	Cellular Processes; Cell Motility; Bacterial motility proteins|Cellular Processes; Cell Motility; Bacterial chemotaxis|Environmental Information Processing; Signal Transduction; Two-component system
K00575	10760	211	10548	Cellular Processes; Cell Motility; Bacterial motility proteins|Cellular Processes; Cell Motility; Bacterial chemotaxis|Environmental Information Processing; Signal Transduction; Two-component system
K05874	7753	0	7753	Cellular Processes; Cell Motility; Bacterial motility proteins|Cellular Processes; Cell Motility; Bacterial chemotaxis|Environmental Information Processing; Signal Transduction; Two-component system
K03415	2811	31	2779	Cellular Processes; Cell Motility; Bacterial motility proteins|Cellular Processes; Cell Motility; Bacterial chemotaxis|Environmental Information Processing; Signal Transduction; Two-component system
K03776	1229	87	1142	Cellular Processes; Cell Motility; Bacterial motility proteins|Cellular Processes; Cell Motility; Bacterial chemotaxis|Environmental Information Processing; Signal Transduction; Two-component system
K05875	807	0	807	Cellular Processes; Cell Motility; Bacterial motility proteins|Cellular Processes; Cell Motility; Bacterial chemotaxis|Environmental Information Processing; Signal Transduction; Two-component system
K05876	752	0	752	Cellular Processes; Cell Motility; Bacterial motility proteins|Cellular Processes; Cell Motility; Bacterial chemotaxis|Environmental Information Processing; Signal Transduction; Two-component system
K05877	54	0	54	Cellular Processes; Cell Motility; Bacterial motility proteins|Cellular Processes; Cell Motility; Bacterial chemotaxis|Environmental Information Processing; Signal Transduction; Two-component system
K02392	5473	67	5406	Cellular Processes; Cell Motility; Bacterial motility proteins|Cellular Processes; Cell Motility; Flagellar assembly
K02408	4171	33	4138	Cellular Processes; Cell Motility; Bacterial motility proteins|Cellular Processes; Cell Motility; Flagellar assembly
K02388	4038	33	4004	Cellular Processes; Cell Motility; Bacterial motility proteins|Cellular Processes; Cell Motility; Flagellar assembly
K02389	3954	33	3922	Cellular Processes; Cell Motility; Bacterial motility proteins|Cellular Processes; Cell Motility; Flagellar assembly
K02390	3921	33	3886	Cellular Processes; Cell Motility; Bacterial motility proteins|Cellular Processes; Cell Motility; Flagellar assembly
K02387	3915	33	3881	Cellular Processes; Cell Motility; Bacterial motility proteins|Cellular Processes; Cell Motility; Flagellar assembly
K02396	3831	33	3798	Cellular Processes; Cell Motility; Bacterial motility proteins|Cellular Processes; Cell Motility; Flagellar assembly
K02397	3586	33	3551	Cellular Processes; Cell Motility; Bacterial motility proteins|Cellular Processes; Cell Motility; Flagellar assembly
K02393	3565	0	3564	Cellular Processes; Cell Motility; Bacterial motility proteins|Cellular Processes; Cell Motility; Flagellar assembly
K02394	3372	0	3370	Cellular Processes; Cell Motility; Bacterial motility proteins|Cellular Processes; Cell Motility; Flagellar assembly
K02422	3288	33	3253	Cellular Processes; Cell Motility; Bacterial motility proteins|Cellular Processes; Cell Motility; Flagellar assembly
K02391	3259	0	3258	Cellular Processes; Cell Motility; Bacterial motility proteins|Cellular Processes; Cell Motility; Flagellar assembly
K02407	3251	32	3218	Cellular Processes; Cell Motility; Bacterial motility proteins|Cellular Processes; Cell Motility; Flagellar assembly
K02386	2873	0	2872	Cellular Processes; Cell Motility; Bacterial motility proteins|Cellular Processes; Cell Motility; Flagellar assembly
K02413	2736	32	2703	Cellular Processes; Cell Motility; Bacterial motility proteins|Cellular Processes; Cell Motility; Flagellar assembly
K02414	2671	12	2660	Cellular Processes; Cell Motility; Bacterial motility proteins|Cellular Processes; Cell Motility; Flagellar assembly
K02398	2589	31	2558	Cellular Processes; Cell Motility; Bacterial motility proteins|Cellular Processes; Cell Motility; Flagellar assembly
K02423	906	31	874	Cellular Processes; Cell Motility; Bacterial motility proteins|Cellular Processes; Cell Motility; Flagellar assembly
K02399	780	0	780	Cellular Processes; Cell Motility; Bacterial motility proteins|Cellular Processes; Cell Motility; Flagellar assembly
K02403	748	0	748	Cellular Processes; Cell Motility; Bacterial motility proteins|Cellular Processes; Cell Motility; Flagellar assembly|Environmental Information Processing; Signal Transduction; Two-component system
K02402	742	0	742	Cellular Processes; Cell Motility; Bacterial motility proteins|Cellular Processes; Cell Motility; Flagellar assembly|Environmental Information Processing; Signal Transduction; Two-component system
K02406	6075	45	6030	Cellular Processes; Cell Motility; Bacterial motility proteins|Cellular Processes; Cell Motility; Flagellar assembly|Organismal Systems; Environmental Adaptation; Plant-pathogen interaction|Environmental Information Processing; Signal Transduction; Two-component system
K02487	8624	0	8624	Cellular Processes; Cell Motility; Bacterial motility proteins|Environmental Information Processing; Signal Transduction; Two-component system
K11522	8153	0	8153	Cellular Processes; Cell Motility; Bacterial motility proteins|Environmental Information Processing; Signal Transduction; Two-component system
K11523	8151	0	8151	Cellular Processes; Cell Motility; Bacterial motility proteins|Environmental Information Processing; Signal Transduction; Two-component system
K02667	2122	87	2035	Cellular Processes; Cell Motility; Bacterial motility proteins|Environmental Information Processing; Signal Transduction; Two-component system
K06598	1591	0	1591	Cellular Processes; Cell Motility; Bacterial motility proteins|Environmental Information Processing; Signal Transduction; Two-component system
K06597	1486	0	1486	Cellular Processes; Cell Motility; Bacterial motility proteins|Environmental Information Processing; Signal Transduction; Two-component system
K11524	6	0	6	Cellular Processes; Cell Motility; Bacterial motility proteins|Environmental Information Processing; Signal Transduction; Two-component system
K11525	6	0	6	Cellular Processes; Cell Motility; Bacterial motility proteins|Environmental Information Processing; Signal Transduction; Two-component system
K02405	3541	31	3508	Cellular Processes; Cell Motility; Bacterial motility proteins|Genetic Information Processing; Transcription; Transcription machinery|Human Diseases; Infectious Diseases; Vibrio cholerae pathogenic cycle|Environmental Information Processing; Signal Transduction; Two-component system
K04562	2114	31	2082	Cellular Processes; Cell Motility; Flagellar assembly
K10564	381	0	381	Cellular Processes; Cell Motility; Flagellar assembly
K10565	305	0	305	Cellular Processes; Cell Motility; Flagellar assembly
K02556	5618	47	5571	Cellular Processes; Cell Motility; Flagellar assembly|Cellular Processes; Cell Motility; Bacterial motility proteins|Cellular Processes; Cell Motility; Bacterial chemotaxis|Environmental Information Processing; Signal Transduction; Two-component system
K13444	4	0	4	Cellular Processes; Transport and Catabolism; Lysosome
K01186	213	0	213	Cellular Processes; Transport and Catabolism; Lysosome|Environmental Information Processing; Signaling Molecules and Interaction; Bacterial toxins|Metabolism; Lipid Metabolism; Sphingolipid metabolism|Metabolism; Glycan Biosynthesis and Metabolism; Other glycan degradation
K01205	333	0	333	Cellular Processes; Transport and Catabolism; Lysosome|Metabolism; Glycan Biosynthesis and Metabolism; Glycosaminoglycan degradation
K01137	93	0	93	Cellular Processes; Transport and Catabolism; Lysosome|Metabolism; Glycan Biosynthesis and Metabolism; Glycosaminoglycan degradation
K01136	46	0	46	Cellular Processes; Transport and Catabolism; Lysosome|Metabolism; Glycan Biosynthesis and Metabolism; Glycosaminoglycan degradation
K01565	5	0	5	Cellular Processes; Transport and Catabolism; Lysosome|Metabolism; Glycan Biosynthesis and Metabolism; Glycosaminoglycan degradation
K01135	2	0	2	Cellular Processes; Transport and Catabolism; Lysosome|Metabolism; Glycan Biosynthesis and Metabolism; Glycosaminoglycan degradation
K01132	1	0	1	Cellular Processes; Transport and Catabolism; Lysosome|Metabolism; Glycan Biosynthesis and Metabolism; Glycosaminoglycan degradation
K01192	2773	0	2773	Cellular Processes; Transport and Catabolism; Lysosome|Metabolism; Glycan Biosynthesis and Metabolism; Other glycan degradation
K01444	1618	0	1618	Cellular Processes; Transport and Catabolism; Lysosome|Metabolism; Glycan Biosynthesis and Metabolism; Other glycan degradation
K01134	26	0	26	Cellular Processes; Transport and Catabolism; Lysosome|Metabolism; Lipid Metabolism; Sphingolipid metabolism
K01201	1256	987	270	Cellular Processes; Transport and Catabolism; Lysosome|Metabolism; Lipid Metabolism; Sphingolipid metabolism|Metabolism; Glycan Biosynthesis and Metabolism; Other glycan degradation
K13237	97	0	97	Cellular Processes; Transport and Catabolism; Peroxisome
K00477	52	0	52	Cellular Processes; Transport and Catabolism; Peroxisome
K00624	2	0	2	Cellular Processes; Transport and Catabolism; Peroxisome
K00272	7	0	7	Cellular Processes; Transport and Catabolism; Peroxisome|Metabolism; Amino Acid Metabolism; Alanine, aspartate and glutamate metabolism
K00803	294	0	294	Cellular Processes; Transport and Catabolism; Peroxisome|Metabolism; Lipid Metabolism; Ether lipid metabolism
Environmental Information Processing
all-#OTU ID	total microbiota	core microbiota	non-core microbiota	KEGG_Pathways
K06726	14676	12629	2046	Environmental Information Processing; Membrane Transport; ABC transporters
K10108	134614	132419	2194	Environmental Information Processing; Membrane Transport; ABC transporters|Cellular Processes; Cell Motility; Bacterial chemotaxis|Environmental Information Processing; Membrane Transport; Transporters
K10439	26391	18925	7465	Environmental Information Processing; Membrane Transport; ABC transporters|Cellular Processes; Cell Motility; Bacterial chemotaxis|Environmental Information Processing; Membrane Transport; Transporters
K12368	1239	0	1239	Environmental Information Processing; Membrane Transport; ABC transporters|Cellular Processes; Cell Motility; Bacterial chemotaxis|Environmental Information Processing; Membrane Transport; Transporters
K10540	405	0	404	Environmental Information Processing; Membrane Transport; ABC transporters|Cellular Processes; Cell Motility; Bacterial chemotaxis|Environmental Information Processing; Membrane Transport; Transporters
K02424	628	0	628	Environmental Information Processing; Membrane Transport; ABC transporters|Cellular Processes; Cell Motility; Bacterial motility proteins|Environmental Information Processing; Membrane Transport; Transporters
K02035	1045139	977646	67494	Environmental Information Processing; Membrane Transport; ABC transporters|Environmental Information Processing; Membrane Transport; Transporters
K06148	1034729	981220	53508	Environmental Information Processing; Membrane Transport; ABC transporters|Environmental Information Processing; Membrane Transport; Transporters
K02049	663994	596246	67748	Environmental Information Processing; Membrane Transport; ABC transporters|Environmental Information Processing; Membrane Transport; Transporters
K02050	552555	497224	55331	Environmental Information Processing; Membrane Transport; ABC transporters|Environmental Information Processing; Membrane Transport; Transporters
K02051	549179	497409	51769	Environmental Information Processing; Membrane Transport; ABC transporters|Environmental Information Processing; Membrane Transport; Transporters
K02006	545139	510711	34427	Environmental Information Processing; Membrane Transport; ABC transporters|Environmental Information Processing; Membrane Transport; Transporters
K02008	403469	379392	24077	Environmental Information Processing; Membrane Transport; ABC transporters|Environmental Information Processing; Membrane Transport; Transporters
K02033	382774	336835	45940	Environmental Information Processing; Membrane Transport; ABC transporters|Environmental Information Processing; Membrane Transport; Transporters
K02034	382513	336837	45676	Environmental Information Processing; Membrane Transport; ABC transporters|Environmental Information Processing; Membrane Transport; Transporters
K02032	381027	335882	45145	Environmental Information Processing; Membrane Transport; ABC transporters|Environmental Information Processing; Membrane Transport; Transporters
K09686	377243	341812	35431	Environmental Information Processing; Membrane Transport; ABC transporters|Environmental Information Processing; Membrane Transport; Transporters
K02016	376535	317263	59272	Environmental Information Processing; Membrane Transport; ABC transporters|Environmental Information Processing; Membrane Transport; Transporters
K02015	374410	327259	47151	Environmental Information Processing; Membrane Transport; ABC transporters|Environmental Information Processing; Membrane Transport; Transporters
K02013	372969	329107	43863	Environmental Information Processing; Membrane Transport; ABC transporters|Environmental Information Processing; Membrane Transport; Transporters
K02036	372202	343296	28906	Environmental Information Processing; Membrane Transport; ABC transporters|Environmental Information Processing; Membrane Transport; Transporters
K02073	367902	357917	9987	Environmental Information Processing; Membrane Transport; ABC transporters|Environmental Information Processing; Membrane Transport; Transporters
K02031	361452	336621	24832	Environmental Information Processing; Membrane Transport; ABC transporters|Environmental Information Processing; Membrane Transport; Transporters
K09687	299214	253823	45390	Environmental Information Processing; Membrane Transport; ABC transporters|Environmental Information Processing; Membrane Transport; Transporters
K02038	261485	234314	27170	Environmental Information Processing; Membrane Transport; ABC transporters|Environmental Information Processing; Membrane Transport; Transporters
K02037	254157	226860	27298	Environmental Information Processing; Membrane Transport; ABC transporters|Environmental Information Processing; Membrane Transport; Transporters
K10112	249172	238735	10438	Environmental Information Processing; Membrane Transport; ABC transporters|Environmental Information Processing; Membrane Transport; Transporters
K10039	244155	232924	11231	Environmental Information Processing; Membrane Transport; ABC transporters|Environmental Information Processing; Membrane Transport; Transporters
K02071	243385	227786	15599	Environmental Information Processing; Membrane Transport; ABC transporters|Environmental Information Processing; Membrane Transport; Transporters
K01999	242676	207343	35332	Environmental Information Processing; Membrane Transport; ABC transporters|Environmental Information Processing; Membrane Transport; Transporters
K02072	235246	227764	7483	Environmental Information Processing; Membrane Transport; ABC transporters|Environmental Information Processing; Membrane Transport; Transporters
K10040	233725	230780	2944	Environmental Information Processing; Membrane Transport; ABC transporters|Environmental Information Processing; Membrane Transport; Transporters
K01996	230688	207342	23346	Environmental Information Processing; Membrane Transport; ABC transporters|Environmental Information Processing; Membrane Transport; Transporters
K01997	230487	207342	23145	Environmental Information Processing; Membrane Transport; ABC transporters|Environmental Information Processing; Membrane Transport; Transporters
K01998	230394	207342	23053	Environmental Information Processing; Membrane Transport; ABC transporters|Environmental Information Processing; Membrane Transport; Transporters
K02044	230227	218271	11956	Environmental Information Processing; Membrane Transport; ABC transporters|Environmental Information Processing; Membrane Transport; Transporters
K01995	230009	207342	22667	Environmental Information Processing; Membrane Transport; ABC transporters|Environmental Information Processing; Membrane Transport; Transporters
K02042	225225	220784	4441	Environmental Information Processing; Membrane Transport; ABC transporters|Environmental Information Processing; Membrane Transport; Transporters
K09691	212753	197902	14851	Environmental Information Processing; Membrane Transport; ABC transporters|Environmental Information Processing; Membrane Transport; Transporters
K09690	212698	197901	14797	Environmental Information Processing; Membrane Transport; ABC transporters|Environmental Information Processing; Membrane Transport; Transporters
K11720	209146	198148	10998	Environmental Information Processing; Membrane Transport; ABC transporters|Environmental Information Processing; Membrane Transport; Transporters
K02471	206971	197694	9277	Environmental Information Processing; Membrane Transport; ABC transporters|Environmental Information Processing; Membrane Transport; Transporters
K11072	128698	126122	2576	Environmental Information Processing; Membrane Transport; ABC transporters|Environmental Information Processing; Membrane Transport; Transporters
K11069	128678	126097	2582	Environmental Information Processing; Membrane Transport; ABC transporters|Environmental Information Processing; Membrane Transport; Transporters
K11071	128478	126103	2374	Environmental Information Processing; Membrane Transport; ABC transporters|Environmental Information Processing; Membrane Transport; Transporters
K11070	128254	126099	2154	Environmental Information Processing; Membrane Transport; ABC transporters|Environmental Information Processing; Membrane Transport; Transporters
K11085	127093	99236	27856	Environmental Information Processing; Membrane Transport; ABC transporters|Environmental Information Processing; Membrane Transport; Transporters
K10041	125803	124164	1639	Environmental Information Processing; Membrane Transport; ABC transporters|Environmental Information Processing; Membrane Transport; Transporters
K09808	120122	99117	21005	Environmental Information Processing; Membrane Transport; ABC transporters|Environmental Information Processing; Membrane Transport; Transporters
K09810	119641	99117	20524	Environmental Information Processing; Membrane Transport; ABC transporters|Environmental Information Processing; Membrane Transport; Transporters
K02195	119416	99117	20298	Environmental Information Processing; Membrane Transport; ABC transporters|Environmental Information Processing; Membrane Transport; Transporters
K10109	119011	116825	2186	Environmental Information Processing; Membrane Transport; ABC transporters|Environmental Information Processing; Membrane Transport; Transporters
K10110	118969	116825	2144	Environmental Information Processing; Membrane Transport; ABC transporters|Environmental Information Processing; Membrane Transport; Transporters
K02194	118347	99117	19230	Environmental Information Processing; Membrane Transport; ABC transporters|Environmental Information Processing; Membrane Transport; Transporters
K02193	118209	99117	19091	Environmental Information Processing; Membrane Transport; ABC transporters|Environmental Information Processing; Membrane Transport; Transporters
K10118	116622	114467	2155	Environmental Information Processing; Membrane Transport; ABC transporters|Environmental Information Processing; Membrane Transport; Transporters
K02048	115485	99202	16281	Environmental Information Processing; Membrane Transport; ABC transporters|Environmental Information Processing; Membrane Transport; Transporters
K06861	114714	99117	15597	Environmental Information Processing; Membrane Transport; ABC transporters|Environmental Information Processing; Membrane Transport; Transporters
K02002	114705	102153	12552	Environmental Information Processing; Membrane Transport; ABC transporters|Environmental Information Processing; Membrane Transport; Transporters
K02047	114403	99117	15285	Environmental Information Processing; Membrane Transport; ABC transporters|Environmental Information Processing; Membrane Transport; Transporters
K02046	114403	99117	15285	Environmental Information Processing; Membrane Transport; ABC transporters|Environmental Information Processing; Membrane Transport; Transporters
K02045	114392	99133	15258	Environmental Information Processing; Membrane Transport; ABC transporters|Environmental Information Processing; Membrane Transport; Transporters
K02041	111913	109787	2126	Environmental Information Processing; Membrane Transport; ABC transporters|Environmental Information Processing; Membrane Transport; Transporters
K10117	108103	106082	2020	Environmental Information Processing; Membrane Transport; ABC transporters|Environmental Information Processing; Membrane Transport; Transporters
K10119	107984	106093	1891	Environmental Information Processing; Membrane Transport; ABC transporters|Environmental Information Processing; Membrane Transport; Transporters
K07091	105914	99117	6797	Environmental Information Processing; Membrane Transport; ABC transporters|Environmental Information Processing; Membrane Transport; Transporters
K05846	56475	38787	17688	Environmental Information Processing; Membrane Transport; ABC transporters|Environmental Information Processing; Membrane Transport; Transporters
K05847	34899	20924	13975	Environmental Information Processing; Membrane Transport; ABC transporters|Environmental Information Processing; Membrane Transport; Transporters
K05845	29462	17376	12087	Environmental Information Processing; Membrane Transport; ABC transporters|Environmental Information Processing; Membrane Transport; Transporters
K09815	25449	8468	16981	Environmental Information Processing; Membrane Transport; ABC transporters|Environmental Information Processing; Membrane Transport; Transporters
K09817	23788	8436	15352	Environmental Information Processing; Membrane Transport; ABC transporters|Environmental Information Processing; Membrane Transport; Transporters
K09816	23673	8436	15236	Environmental Information Processing; Membrane Transport; ABC transporters|Environmental Information Processing; Membrane Transport; Transporters
K02000	18192	10923	7269	Environmental Information Processing; Membrane Transport; ABC transporters|Environmental Information Processing; Membrane Transport; Transporters
K02007	16359	7819	8541	Environmental Information Processing; Membrane Transport; ABC transporters|Environmental Information Processing; Membrane Transport; Transporters
K02012	16024	1678	14346	Environmental Information Processing; Membrane Transport; ABC transporters|Environmental Information Processing; Membrane Transport; Transporters
K02010	15513	3565	11948	Environmental Information Processing; Membrane Transport; ABC transporters|Environmental Information Processing; Membrane Transport; Transporters
K02011	14416	1592	12824	Environmental Information Processing; Membrane Transport; ABC transporters|Environmental Information Processing; Membrane Transport; Transporters
K02020	13770	122	13648	Environmental Information Processing; Membrane Transport; ABC transporters|Environmental Information Processing; Membrane Transport; Transporters
K09972	13576	183	13394	Environmental Information Processing; Membrane Transport; ABC transporters|Environmental Information Processing; Membrane Transport; Transporters
K02018	13572	37	13535	Environmental Information Processing; Membrane Transport; ABC transporters|Environmental Information Processing; Membrane Transport; Transporters
K10440	11089	3693	7397	Environmental Information Processing; Membrane Transport; ABC transporters|Environmental Information Processing; Membrane Transport; Transporters
K10441	10750	3693	7056	Environmental Information Processing; Membrane Transport; ABC transporters|Environmental Information Processing; Membrane Transport; Transporters
K10001	9976	87	9889	Environmental Information Processing; Membrane Transport; ABC transporters|Environmental Information Processing; Membrane Transport; Transporters
K09969	9010	0	9010	Environmental Information Processing; Membrane Transport; ABC transporters|Environmental Information Processing; Membrane Transport; Transporters
K09971	8939	0	8939	Environmental Information Processing; Membrane Transport; ABC transporters|Environmental Information Processing; Membrane Transport; Transporters
K09970	8935	0	8935	Environmental Information Processing; Membrane Transport; ABC transporters|Environmental Information Processing; Membrane Transport; Transporters
K06160	8393	0	8393	Environmental Information Processing; Membrane Transport; ABC transporters|Environmental Information Processing; Membrane Transport; Transporters
K11956	8172	0	8172	Environmental Information Processing; Membrane Transport; ABC transporters|Environmental Information Processing; Membrane Transport; Transporters
K11953	8155	0	8155	Environmental Information Processing; Membrane Transport; ABC transporters|Environmental Information Processing; Membrane Transport; Transporters
K11961	8150	0	8150	Environmental Information Processing; Membrane Transport; ABC transporters|Environmental Information Processing; Membrane Transport; Transporters
K11962	8149	0	8149	Environmental Information Processing; Membrane Transport; ABC transporters|Environmental Information Processing; Membrane Transport; Transporters
K11959	8149	0	8149	Environmental Information Processing; Membrane Transport; ABC transporters|Environmental Information Processing; Membrane Transport; Transporters
K11963	8149	0	8149	Environmental Information Processing; Membrane Transport; ABC transporters|Environmental Information Processing; Membrane Transport; Transporters
K11960	8149	0	8149	Environmental Information Processing; Membrane Transport; ABC transporters|Environmental Information Processing; Membrane Transport; Transporters
K11957	8147	0	8147	Environmental Information Processing; Membrane Transport; ABC transporters|Environmental Information Processing; Membrane Transport; Transporters
K11955	8147	0	8147	Environmental Information Processing; Membrane Transport; ABC transporters|Environmental Information Processing; Membrane Transport; Transporters
K11954	8147	0	8147	Environmental Information Processing; Membrane Transport; ABC transporters|Environmental Information Processing; Membrane Transport; Transporters
K11958	8147	0	8147	Environmental Information Processing; Membrane Transport; ABC transporters|Environmental Information Processing; Membrane Transport; Transporters
K11952	8145	0	8145	Environmental Information Processing; Membrane Transport; ABC transporters|Environmental Information Processing; Membrane Transport; Transporters
K11951	8145	0	8145	Environmental Information Processing; Membrane Transport; ABC transporters|Environmental Information Processing; Membrane Transport; Transporters
K11950	8145	0	8145	Environmental Information Processing; Membrane Transport; ABC transporters|Environmental Information Processing; Membrane Transport; Transporters
K02001	6757	648	6109	Environmental Information Processing; Membrane Transport; ABC transporters|Environmental Information Processing; Membrane Transport; Transporters
K02009	6472	6305	168	Environmental Information Processing; Membrane Transport; ABC transporters|Environmental Information Processing; Membrane Transport; Transporters
K05813	4335	2366	1969	Environmental Information Processing; Membrane Transport; ABC transporters|Environmental Information Processing; Membrane Transport; Transporters
K02017	3888	21	3865	Environmental Information Processing; Membrane Transport; ABC transporters|Environmental Information Processing; Membrane Transport; Transporters
K05816	3726	457	3269	Environmental Information Processing; Membrane Transport; ABC transporters|Environmental Information Processing; Membrane Transport; Transporters
K11073	3111	0	3111	Environmental Information Processing; Membrane Transport; ABC transporters|Environmental Information Processing; Membrane Transport; Transporters
K05815	2678	458	2220	Environmental Information Processing; Membrane Transport; ABC transporters|Environmental Information Processing; Membrane Transport; Transporters
K05814	2677	458	2219	Environmental Information Processing; Membrane Transport; ABC transporters|Environmental Information Processing; Membrane Transport; Transporters
K11076	2219	0	2219	Environmental Information Processing; Membrane Transport; ABC transporters|Environmental Information Processing; Membrane Transport; Transporters
K11074	2216	0	2216	Environmental Information Processing; Membrane Transport; ABC transporters|Environmental Information Processing; Membrane Transport; Transporters
K11075	2139	0	2139	Environmental Information Processing; Membrane Transport; ABC transporters|Environmental Information Processing; Membrane Transport; Transporters
K10190	2120	30	2090	Environmental Information Processing; Membrane Transport; ABC transporters|Environmental Information Processing; Membrane Transport; Transporters
K10188	2075	13	2062	Environmental Information Processing; Membrane Transport; ABC transporters|Environmental Information Processing; Membrane Transport; Transporters
K10189	2064	13	2050	Environmental Information Processing; Membrane Transport; ABC transporters|Environmental Information Processing; Membrane Transport; Transporters
K02196	2000	87	1914	Environmental Information Processing; Membrane Transport; ABC transporters|Environmental Information Processing; Membrane Transport; Transporters
K13896	1798	87	1712	Environmental Information Processing; Membrane Transport; ABC transporters|Environmental Information Processing; Membrane Transport; Transporters
K13893	1767	0	1767	Environmental Information Processing; Membrane Transport; ABC transporters|Environmental Information Processing; Membrane Transport; Transporters
K13894	1623	87	1537	Environmental Information Processing; Membrane Transport; ABC transporters|Environmental Information Processing; Membrane Transport; Transporters
K13895	1622	87	1535	Environmental Information Processing; Membrane Transport; ABC transporters|Environmental Information Processing; Membrane Transport; Transporters
K05685	1354	87	1267	Environmental Information Processing; Membrane Transport; ABC transporters|Environmental Information Processing; Membrane Transport; Transporters
K10546	1323	19	1306	Environmental Information Processing; Membrane Transport; ABC transporters|Environmental Information Processing; Membrane Transport; Transporters
K10111	1307	0	1307	Environmental Information Processing; Membrane Transport; ABC transporters|Environmental Information Processing; Membrane Transport; Transporters
K12369	1298	0	1298	Environmental Information Processing; Membrane Transport; ABC transporters|Environmental Information Processing; Membrane Transport; Transporters
K09693	1280	1029	249	Environmental Information Processing; Membrane Transport; ABC transporters|Environmental Information Processing; Membrane Transport; Transporters
K09692	1279	1026	253	Environmental Information Processing; Membrane Transport; ABC transporters|Environmental Information Processing; Membrane Transport; Transporters
K10004	1258	87	1172	Environmental Information Processing; Membrane Transport; ABC transporters|Environmental Information Processing; Membrane Transport; Transporters
K10002	1249	87	1163	Environmental Information Processing; Membrane Transport; ABC transporters|Environmental Information Processing; Membrane Transport; Transporters
K10003	1237	87	1151	Environmental Information Processing; Membrane Transport; ABC transporters|Environmental Information Processing; Membrane Transport; Transporters
K10547	1215	19	1196	Environmental Information Processing; Membrane Transport; ABC transporters|Environmental Information Processing; Membrane Transport; Transporters
K10548	1215	19	1196	Environmental Information Processing; Membrane Transport; ABC transporters|Environmental Information Processing; Membrane Transport; Transporters
K10230	1174	0	1173	Environmental Information Processing; Membrane Transport; ABC transporters|Environmental Information Processing; Membrane Transport; Transporters
K12371	1130	0	1130	Environmental Information Processing; Membrane Transport; ABC transporters|Environmental Information Processing; Membrane Transport; Transporters
K12372	1120	0	1120	Environmental Information Processing; Membrane Transport; ABC transporters|Environmental Information Processing; Membrane Transport; Transporters
K12370	1119	0	1119	Environmental Information Processing; Membrane Transport; ABC transporters|Environmental Information Processing; Membrane Transport; Transporters
K10017	995	0	995	Environmental Information Processing; Membrane Transport; ABC transporters|Environmental Information Processing; Membrane Transport; Transporters
K10227	988	0	987	Environmental Information Processing; Membrane Transport; ABC transporters|Environmental Information Processing; Membrane Transport; Transporters
K10228	962	0	962	Environmental Information Processing; Membrane Transport; ABC transporters|Environmental Information Processing; Membrane Transport; Transporters
K10229	949	0	949	Environmental Information Processing; Membrane Transport; ABC transporters|Environmental Information Processing; Membrane Transport; Transporters
K05781	903	0	903	Environmental Information Processing; Membrane Transport; ABC transporters|Environmental Information Processing; Membrane Transport; Transporters
K05780	902	0	902	Environmental Information Processing; Membrane Transport; ABC transporters|Environmental Information Processing; Membrane Transport; Transporters
K10544	871	0	870	Environmental Information Processing; Membrane Transport; ABC transporters|Environmental Information Processing; Membrane Transport; Transporters
K10243	823	0	823	Environmental Information Processing; Membrane Transport; ABC transporters|Environmental Information Processing; Membrane Transport; Transporters
K10545	805	0	805	Environmental Information Processing; Membrane Transport; ABC transporters|Environmental Information Processing; Membrane Transport; Transporters
K02064	796	0	796	Environmental Information Processing; Membrane Transport; ABC transporters|Environmental Information Processing; Membrane Transport; Transporters
K02063	794	0	794	Environmental Information Processing; Membrane Transport; ABC transporters|Environmental Information Processing; Membrane Transport; Transporters
K02062	752	0	752	Environmental Information Processing; Membrane Transport; ABC transporters|Environmental Information Processing; Membrane Transport; Transporters
K10013	737	0	737	Environmental Information Processing; Membrane Transport; ABC transporters|Environmental Information Processing; Membrane Transport; Transporters
K10016	697	0	697	Environmental Information Processing; Membrane Transport; ABC transporters|Environmental Information Processing; Membrane Transport; Transporters
K10015	690	0	690	Environmental Information Processing; Membrane Transport; ABC transporters|Environmental Information Processing; Membrane Transport; Transporters
K09694	596	0	596	Environmental Information Processing; Membrane Transport; ABC transporters|Environmental Information Processing; Membrane Transport; Transporters
K10010	595	0	595	Environmental Information Processing; Membrane Transport; ABC transporters|Environmental Information Processing; Membrane Transport; Transporters
K10537	589	0	589	Environmental Information Processing; Membrane Transport; ABC transporters|Environmental Information Processing; Membrane Transport; Transporters
K10539	589	0	589	Environmental Information Processing; Membrane Transport; ABC transporters|Environmental Information Processing; Membrane Transport; Transporters
K10538	587	0	587	Environmental Information Processing; Membrane Transport; ABC transporters|Environmental Information Processing; Membrane Transport; Transporters
K10009	574	0	574	Environmental Information Processing; Membrane Transport; ABC transporters|Environmental Information Processing; Membrane Transport; Transporters
K10543	566	16	549	Environmental Information Processing; Membrane Transport; ABC transporters|Environmental Information Processing; Membrane Transport; Transporters
K10232	564	0	564	Environmental Information Processing; Membrane Transport; ABC transporters|Environmental Information Processing; Membrane Transport; Transporters
K05776	555	0	555	Environmental Information Processing; Membrane Transport; ABC transporters|Environmental Information Processing; Membrane Transport; Transporters
K10107	550	0	550	Environmental Information Processing; Membrane Transport; ABC transporters|Environmental Information Processing; Membrane Transport; Transporters
K13892	546	0	546	Environmental Information Processing; Membrane Transport; ABC transporters|Environmental Information Processing; Membrane Transport; Transporters
K10233	543	0	543	Environmental Information Processing; Membrane Transport; ABC transporters|Environmental Information Processing; Membrane Transport; Transporters
K10234	535	0	535	Environmental Information Processing; Membrane Transport; ABC transporters|Environmental Information Processing; Membrane Transport; Transporters
K06858	526	0	526	Environmental Information Processing; Membrane Transport; ABC transporters|Environmental Information Processing; Membrane Transport; Transporters
K10005	517	0	517	Environmental Information Processing; Membrane Transport; ABC transporters|Environmental Information Processing; Membrane Transport; Transporters
K06159	510	87	424	Environmental Information Processing; Membrane Transport; ABC transporters|Environmental Information Processing; Membrane Transport; Transporters
K10007	502	0	502	Environmental Information Processing; Membrane Transport; ABC transporters|Environmental Information Processing; Membrane Transport; Transporters
K10554	481	0	481	Environmental Information Processing; Membrane Transport; ABC transporters|Environmental Information Processing; Membrane Transport; Transporters
K10552	459	0	459	Environmental Information Processing; Membrane Transport; ABC transporters|Environmental Information Processing; Membrane Transport; Transporters
K10553	459	0	459	Environmental Information Processing; Membrane Transport; ABC transporters|Environmental Information Processing; Membrane Transport; Transporters
K10008	447	0	447	Environmental Information Processing; Membrane Transport; ABC transporters|Environmental Information Processing; Membrane Transport; Transporters
K09688	430	0	428	Environmental Information Processing; Membrane Transport; ABC transporters|Environmental Information Processing; Membrane Transport; Transporters
K09695	417	0	417	Environmental Information Processing; Membrane Transport; ABC transporters|Environmental Information Processing; Membrane Transport; Transporters
K10006	413	0	413	Environmental Information Processing; Membrane Transport; ABC transporters|Environmental Information Processing; Membrane Transport; Transporters
K05772	413	0	413	Environmental Information Processing; Membrane Transport; ABC transporters|Environmental Information Processing; Membrane Transport; Transporters
K11604	412	0	412	Environmental Information Processing; Membrane Transport; ABC transporters|Environmental Information Processing; Membrane Transport; Transporters
K11606	409	0	409	Environmental Information Processing; Membrane Transport; ABC transporters|Environmental Information Processing; Membrane Transport; Transporters
K11605	409	0	409	Environmental Information Processing; Membrane Transport; ABC transporters|Environmental Information Processing; Membrane Transport; Transporters
K11607	406	0	406	Environmental Information Processing; Membrane Transport; ABC transporters|Environmental Information Processing; Membrane Transport; Transporters
K06073	403	0	403	Environmental Information Processing; Membrane Transport; ABC transporters|Environmental Information Processing; Membrane Transport; Transporters
K06074	403	0	403	Environmental Information Processing; Membrane Transport; ABC transporters|Environmental Information Processing; Membrane Transport; Transporters
K10240	398	17	381	Environmental Information Processing; Membrane Transport; ABC transporters|Environmental Information Processing; Membrane Transport; Transporters
K10542	398	0	398	Environmental Information Processing; Membrane Transport; ABC transporters|Environmental Information Processing; Membrane Transport; Transporters
K10541	398	0	398	Environmental Information Processing; Membrane Transport; ABC transporters|Environmental Information Processing; Membrane Transport; Transporters
K13890	396	16	380	Environmental Information Processing; Membrane Transport; ABC transporters|Environmental Information Processing; Membrane Transport; Transporters
K13889	395	16	380	Environmental Information Processing; Membrane Transport; ABC transporters|Environmental Information Processing; Membrane Transport; Transporters
K10241	381	0	381	Environmental Information Processing; Membrane Transport; ABC transporters|Environmental Information Processing; Membrane Transport; Transporters
K09689	374	0	374	Environmental Information Processing; Membrane Transport; ABC transporters|Environmental Information Processing; Membrane Transport; Transporters
K13891	368	0	368	Environmental Information Processing; Membrane Transport; ABC transporters|Environmental Information Processing; Membrane Transport; Transporters
K10242	358	0	358	Environmental Information Processing; Membrane Transport; ABC transporters|Environmental Information Processing; Membrane Transport; Transporters
K06857	339	0	339	Environmental Information Processing; Membrane Transport; ABC transporters|Environmental Information Processing; Membrane Transport; Transporters
K10559	337	0	337	Environmental Information Processing; Membrane Transport; ABC transporters|Environmental Information Processing; Membrane Transport; Transporters
K10561	337	0	337	Environmental Information Processing; Membrane Transport; ABC transporters|Environmental Information Processing; Membrane Transport; Transporters
K10560	337	0	337	Environmental Information Processing; Membrane Transport; ABC transporters|Environmental Information Processing; Membrane Transport; Transporters
K10192	335	0	335	Environmental Information Processing; Membrane Transport; ABC transporters|Environmental Information Processing; Membrane Transport; Transporters
K10562	335	0	335	Environmental Information Processing; Membrane Transport; ABC transporters|Environmental Information Processing; Membrane Transport; Transporters
K10194	317	0	317	Environmental Information Processing; Membrane Transport; ABC transporters|Environmental Information Processing; Membrane Transport; Transporters
K10235	317	0	317	Environmental Information Processing; Membrane Transport; ABC transporters|Environmental Information Processing; Membrane Transport; Transporters
K10193	315	0	315	Environmental Information Processing; Membrane Transport; ABC transporters|Environmental Information Processing; Membrane Transport; Transporters
K10195	315	0	315	Environmental Information Processing; Membrane Transport; ABC transporters|Environmental Information Processing; Membrane Transport; Transporters
K10022	313	0	313	Environmental Information Processing; Membrane Transport; ABC transporters|Environmental Information Processing; Membrane Transport; Transporters
K05773	286	0	286	Environmental Information Processing; Membrane Transport; ABC transporters|Environmental Information Processing; Membrane Transport; Transporters
K10239	281	0	281	Environmental Information Processing; Membrane Transport; ABC transporters|Environmental Information Processing; Membrane Transport; Transporters
K10238	281	0	281	Environmental Information Processing; Membrane Transport; ABC transporters|Environmental Information Processing; Membrane Transport; Transporters
K10237	281	0	281	Environmental Information Processing; Membrane Transport; ABC transporters|Environmental Information Processing; Membrane Transport; Transporters
K10236	281	0	281	Environmental Information Processing; Membrane Transport; ABC transporters|Environmental Information Processing; Membrane Transport; Transporters
K10094	280	0	280	Environmental Information Processing; Membrane Transport; ABC transporters|Environmental Information Processing; Membrane Transport; Transporters
K10556	277	0	277	Environmental Information Processing; Membrane Transport; ABC transporters|Environmental Information Processing; Membrane Transport; Transporters
K10191	272	0	272	Environmental Information Processing; Membrane Transport; ABC transporters|Environmental Information Processing; Membrane Transport; Transporters
K11710	199	25	175	Environmental Information Processing; Membrane Transport; ABC transporters|Environmental Information Processing; Membrane Transport; Transporters
K11708	185	25	158	Environmental Information Processing; Membrane Transport; ABC transporters|Environmental Information Processing; Membrane Transport; Transporters
K11709	185	25	159	Environmental Information Processing; Membrane Transport; ABC transporters|Environmental Information Processing; Membrane Transport; Transporters
K11707	182	25	156	Environmental Information Processing; Membrane Transport; ABC transporters|Environmental Information Processing; Membrane Transport; Transporters
K10023	161	0	161	Environmental Information Processing; Membrane Transport; ABC transporters|Environmental Information Processing; Membrane Transport; Transporters
K11706	152	0	152	Environmental Information Processing; Membrane Transport; ABC transporters|Environmental Information Processing; Membrane Transport; Transporters
K11704	152	0	152	Environmental Information Processing; Membrane Transport; ABC transporters|Environmental Information Processing; Membrane Transport; Transporters
K11705	152	0	152	Environmental Information Processing; Membrane Transport; ABC transporters|Environmental Information Processing; Membrane Transport; Transporters
K10036	148	0	148	Environmental Information Processing; Membrane Transport; ABC transporters|Environmental Information Processing; Membrane Transport; Transporters
K10024	146	0	146	Environmental Information Processing; Membrane Transport; ABC transporters|Environmental Information Processing; Membrane Transport; Transporters
K10037	141	0	141	Environmental Information Processing; Membrane Transport; ABC transporters|Environmental Information Processing; Membrane Transport; Transporters
K10014	132	0	132	Environmental Information Processing; Membrane Transport; ABC transporters|Environmental Information Processing; Membrane Transport; Transporters
K10038	130	0	130	Environmental Information Processing; Membrane Transport; ABC transporters|Environmental Information Processing; Membrane Transport; Transporters
K10025	126	0	126	Environmental Information Processing; Membrane Transport; ABC transporters|Environmental Information Processing; Membrane Transport; Transporters
K10558	118	0	118	Environmental Information Processing; Membrane Transport; ABC transporters|Environmental Information Processing; Membrane Transport; Transporters
K10555	118	0	118	Environmental Information Processing; Membrane Transport; ABC transporters|Environmental Information Processing; Membrane Transport; Transporters
K10557	118	0	118	Environmental Information Processing; Membrane Transport; ABC transporters|Environmental Information Processing; Membrane Transport; Transporters
K10018	115	0	115	Environmental Information Processing; Membrane Transport; ABC transporters|Environmental Information Processing; Membrane Transport; Transporters
K09997	107	0	107	Environmental Information Processing; Membrane Transport; ABC transporters|Environmental Information Processing; Membrane Transport; Transporters
K09998	107	0	107	Environmental Information Processing; Membrane Transport; ABC transporters|Environmental Information Processing; Membrane Transport; Transporters
K09999	107	0	107	Environmental Information Processing; Membrane Transport; ABC transporters|Environmental Information Processing; Membrane Transport; Transporters
K10000	107	0	107	Environmental Information Processing; Membrane Transport; ABC transporters|Environmental Information Processing; Membrane Transport; Transporters
K10019	106	0	106	Environmental Information Processing; Membrane Transport; ABC transporters|Environmental Information Processing; Membrane Transport; Transporters
K10020	106	0	106	Environmental Information Processing; Membrane Transport; ABC transporters|Environmental Information Processing; Membrane Transport; Transporters
K09996	88	0	88	Environmental Information Processing; Membrane Transport; ABC transporters|Environmental Information Processing; Membrane Transport; Transporters
K10021	54	0	54	Environmental Information Processing; Membrane Transport; ABC transporters|Environmental Information Processing; Membrane Transport; Transporters
K09814	23	21	1	Environmental Information Processing; Membrane Transport; ABC transporters|Environmental Information Processing; Membrane Transport; Transporters
K09813	23	21	1	Environmental Information Processing; Membrane Transport; ABC transporters|Environmental Information Processing; Membrane Transport; Transporters
K10200	20	0	20	Environmental Information Processing; Membrane Transport; ABC transporters|Environmental Information Processing; Membrane Transport; Transporters
K11084	9	0	9	Environmental Information Processing; Membrane Transport; ABC transporters|Environmental Information Processing; Membrane Transport; Transporters
K11081	9	0	9	Environmental Information Processing; Membrane Transport; ABC transporters|Environmental Information Processing; Membrane Transport; Transporters
K11083	9	0	9	Environmental Information Processing; Membrane Transport; ABC transporters|Environmental Information Processing; Membrane Transport; Transporters
K11082	9	0	9	Environmental Information Processing; Membrane Transport; ABC transporters|Environmental Information Processing; Membrane Transport; Transporters
K10202	7	0	7	Environmental Information Processing; Membrane Transport; ABC transporters|Environmental Information Processing; Membrane Transport; Transporters
K10550	7	0	7	Environmental Information Processing; Membrane Transport; ABC transporters|Environmental Information Processing; Membrane Transport; Transporters
K10551	7	0	7	Environmental Information Processing; Membrane Transport; ABC transporters|Environmental Information Processing; Membrane Transport; Transporters
K11079	7	0	7	Environmental Information Processing; Membrane Transport; ABC transporters|Environmental Information Processing; Membrane Transport; Transporters
K10116	7	0	7	Environmental Information Processing; Membrane Transport; ABC transporters|Environmental Information Processing; Membrane Transport; Transporters
K10549	7	0	7	Environmental Information Processing; Membrane Transport; ABC transporters|Environmental Information Processing; Membrane Transport; Transporters
K10201	6	0	6	Environmental Information Processing; Membrane Transport; ABC transporters|Environmental Information Processing; Membrane Transport; Transporters
K11077	6	0	6	Environmental Information Processing; Membrane Transport; ABC transporters|Environmental Information Processing; Membrane Transport; Transporters
K11080	6	0	6	Environmental Information Processing; Membrane Transport; ABC transporters|Environmental Information Processing; Membrane Transport; Transporters
K11078	5	0	5	Environmental Information Processing; Membrane Transport; ABC transporters|Environmental Information Processing; Membrane Transport; Transporters
K02060	5	0	5	Environmental Information Processing; Membrane Transport; ABC transporters|Environmental Information Processing; Membrane Transport; Transporters
K02059	4	0	4	Environmental Information Processing; Membrane Transport; ABC transporters|Environmental Information Processing; Membrane Transport; Transporters
K02061	2	0	2	Environmental Information Processing; Membrane Transport; ABC transporters|Environmental Information Processing; Membrane Transport; Transporters
K09697	1499	18	1481	Environmental Information Processing; Membrane Transport; ABC transporters|Environmental Information Processing; Membrane Transport; Transporters|Environmental Information Processing; Signal Transduction; Two-component system
K09696	1498	28	1471	Environmental Information Processing; Membrane Transport; ABC transporters|Environmental Information Processing; Membrane Transport; Transporters|Environmental Information Processing; Signal Transduction; Two-component system
K02040	401530	334750	66780	Environmental Information Processing; Membrane Transport; ABC transporters|Environmental Information Processing; Membrane Transport; Transporters|Human Diseases; Infectious Diseases; Tuberculosis|Environmental Information Processing; Signal Transduction; Two-component system
K09811	125283	107818	17465	Environmental Information Processing; Membrane Transport; ABC transporters|Genetic Information Processing; Replication and Repair; Chromosome|Environmental Information Processing; Membrane Transport; Transporters
K02761	728325	716092	12234	Environmental Information Processing; Membrane Transport; Phosphotransferase system (PTS)|Environmental Information Processing; Membrane Transport; Transporters
K02757	362552	355253	7300	Environmental Information Processing; Membrane Transport; Phosphotransferase system (PTS)|Environmental Information Processing; Membrane Transport; Transporters
K02760	160362	152747	7615	Environmental Information Processing; Membrane Transport; Phosphotransferase system (PTS)|Environmental Information Processing; Membrane Transport; Transporters
K02759	152215	147783	4432	Environmental Information Processing; Membrane Transport; Phosphotransferase system (PTS)|Environmental Information Processing; Membrane Transport; Transporters
K08483	145330	136631	8699	Environmental Information Processing; Membrane Transport; Phosphotransferase system (PTS)|Environmental Information Processing; Membrane Transport; Transporters
K02755	3021	2664	357	Environmental Information Processing; Membrane Transport; Phosphotransferase system (PTS)|Environmental Information Processing; Membrane Transport; Transporters
K02756	1986	1736	251	Environmental Information Processing; Membrane Transport; Phosphotransferase system (PTS)|Environmental Information Processing; Membrane Transport; Transporters
K02806	1828	0	1828	Environmental Information Processing; Membrane Transport; Phosphotransferase system (PTS)|Environmental Information Processing; Membrane Transport; Transporters
K08484	1608	0	1608	Environmental Information Processing; Membrane Transport; Phosphotransferase system (PTS)|Environmental Information Processing; Membrane Transport; Transporters
K11183	926	0	926	Environmental Information Processing; Membrane Transport; Phosphotransferase system (PTS)|Environmental Information Processing; Membrane Transport; Transporters
K08485	508	0	508	Environmental Information Processing; Membrane Transport; Phosphotransferase system (PTS)|Environmental Information Processing; Membrane Transport; Transporters
K02784	439	0	439	Environmental Information Processing; Membrane Transport; Phosphotransferase system (PTS)|Environmental Information Processing; Membrane Transport; Transporters
K11200	21	0	21	Environmental Information Processing; Membrane Transport; Phosphotransferase system (PTS)|Environmental Information Processing; Membrane Transport; Transporters
K11199	3	0	3	Environmental Information Processing; Membrane Transport; Phosphotransferase system (PTS)|Environmental Information Processing; Membrane Transport; Transporters
K11198	3	0	3	Environmental Information Processing; Membrane Transport; Phosphotransferase system (PTS)|Environmental Information Processing; Membrane Transport; Transporters
K03475	15972	11613	4359	Environmental Information Processing; Membrane Transport; Phosphotransferase system (PTS)|Environmental Information Processing; Membrane Transport; Transporters|Metabolism; Carbohydrate Metabolism; Ascorbate and aldarate metabolism
K02822	15788	11628	4159	Environmental Information Processing; Membrane Transport; Phosphotransferase system (PTS)|Environmental Information Processing; Membrane Transport; Transporters|Metabolism; Carbohydrate Metabolism; Ascorbate and aldarate metabolism
K02821	13235	8772	4463	Environmental Information Processing; Membrane Transport; Phosphotransferase system (PTS)|Environmental Information Processing; Membrane Transport; Transporters|Metabolism; Carbohydrate Metabolism; Ascorbate and aldarate metabolism
K02770	131800	126639	5161	Environmental Information Processing; Membrane Transport; Phosphotransferase system (PTS)|Environmental Information Processing; Membrane Transport; Transporters|Metabolism; Carbohydrate Metabolism; Fructose and mannose metabolism
K02781	110978	108320	2657	Environmental Information Processing; Membrane Transport; Phosphotransferase system (PTS)|Environmental Information Processing; Membrane Transport; Transporters|Metabolism; Carbohydrate Metabolism; Fructose and mannose metabolism
K02800	109902	107522	2380	Environmental Information Processing; Membrane Transport; Phosphotransferase system (PTS)|Environmental Information Processing; Membrane Transport; Transporters|Metabolism; Carbohydrate Metabolism; Fructose and mannose metabolism
K02798	108945	107150	1795	Environmental Information Processing; Membrane Transport; Phosphotransferase system (PTS)|Environmental Information Processing; Membrane Transport; Transporters|Metabolism; Carbohydrate Metabolism; Fructose and mannose metabolism
K02769	11654	9406	2247	Environmental Information Processing; Membrane Transport; Phosphotransferase system (PTS)|Environmental Information Processing; Membrane Transport; Transporters|Metabolism; Carbohydrate Metabolism; Fructose and mannose metabolism
K02768	10306	7881	2425	Environmental Information Processing; Membrane Transport; Phosphotransferase system (PTS)|Environmental Information Processing; Membrane Transport; Transporters|Metabolism; Carbohydrate Metabolism; Fructose and mannose metabolism
K02783	8866	5954	2912	Environmental Information Processing; Membrane Transport; Phosphotransferase system (PTS)|Environmental Information Processing; Membrane Transport; Transporters|Metabolism; Carbohydrate Metabolism; Fructose and mannose metabolism
K02799	149	3	145	Environmental Information Processing; Membrane Transport; Phosphotransferase system (PTS)|Environmental Information Processing; Membrane Transport; Transporters|Metabolism; Carbohydrate Metabolism; Fructose and mannose metabolism
K02782	34	21	12	Environmental Information Processing; Membrane Transport; Phosphotransferase system (PTS)|Environmental Information Processing; Membrane Transport; Transporters|Metabolism; Carbohydrate Metabolism; Fructose and mannose metabolism
K02814	19	0	19	Environmental Information Processing; Membrane Transport; Phosphotransferase system (PTS)|Environmental Information Processing; Membrane Transport; Transporters|Metabolism; Carbohydrate Metabolism; Fructose and mannose metabolism
K02815	19	0	19	Environmental Information Processing; Membrane Transport; Phosphotransferase system (PTS)|Environmental Information Processing; Membrane Transport; Transporters|Metabolism; Carbohydrate Metabolism; Fructose and mannose metabolism
K02813	19	0	19	Environmental Information Processing; Membrane Transport; Phosphotransferase system (PTS)|Environmental Information Processing; Membrane Transport; Transporters|Metabolism; Carbohydrate Metabolism; Fructose and mannose metabolism
K02812	7	0	7	Environmental Information Processing; Membrane Transport; Phosphotransferase system (PTS)|Environmental Information Processing; Membrane Transport; Transporters|Metabolism; Carbohydrate Metabolism; Fructose and mannose metabolism
K02773	119294	117549	1744	Environmental Information Processing; Membrane Transport; Phosphotransferase system (PTS)|Environmental Information Processing; Membrane Transport; Transporters|Metabolism; Carbohydrate Metabolism; Galactose metabolism
K02775	20752	19006	1746	Environmental Information Processing; Membrane Transport; Phosphotransferase system (PTS)|Environmental Information Processing; Membrane Transport; Transporters|Metabolism; Carbohydrate Metabolism; Galactose metabolism
K02744	15414	13857	1559	Environmental Information Processing; Membrane Transport; Phosphotransferase system (PTS)|Environmental Information Processing; Membrane Transport; Transporters|Metabolism; Carbohydrate Metabolism; Galactose metabolism
K02786	13468	12206	1262	Environmental Information Processing; Membrane Transport; Phosphotransferase system (PTS)|Environmental Information Processing; Membrane Transport; Transporters|Metabolism; Carbohydrate Metabolism; Galactose metabolism
K02774	12447	10687	1761	Environmental Information Processing; Membrane Transport; Phosphotransferase system (PTS)|Environmental Information Processing; Membrane Transport; Transporters|Metabolism; Carbohydrate Metabolism; Galactose metabolism
K02788	11562	10300	1262	Environmental Information Processing; Membrane Transport; Phosphotransferase system (PTS)|Environmental Information Processing; Membrane Transport; Transporters|Metabolism; Carbohydrate Metabolism; Galactose metabolism
K02745	557	369	189	Environmental Information Processing; Membrane Transport; Phosphotransferase system (PTS)|Environmental Information Processing; Membrane Transport; Transporters|Metabolism; Carbohydrate Metabolism; Galactose metabolism
K02746	555	369	186	Environmental Information Processing; Membrane Transport; Phosphotransferase system (PTS)|Environmental Information Processing; Membrane Transport; Transporters|Metabolism; Carbohydrate Metabolism; Galactose metabolism
K02747	555	369	186	Environmental Information Processing; Membrane Transport; Phosphotransferase system (PTS)|Environmental Information Processing; Membrane Transport; Transporters|Metabolism; Carbohydrate Metabolism; Galactose metabolism
K02787	20	18	2	Environmental Information Processing; Membrane Transport; Phosphotransferase system (PTS)|Environmental Information Processing; Membrane Transport; Transporters|Metabolism; Carbohydrate Metabolism; Galactose metabolism
K10984	5	3	1	Environmental Information Processing; Membrane Transport; Phosphotransferase system (PTS)|Environmental Information Processing; Membrane Transport; Transporters|Metabolism; Carbohydrate Metabolism; Galactose metabolism
K10986	5	3	1	Environmental Information Processing; Membrane Transport; Phosphotransferase system (PTS)|Environmental Information Processing; Membrane Transport; Transporters|Metabolism; Carbohydrate Metabolism; Galactose metabolism
K10985	1	0	1	Environmental Information Processing; Membrane Transport; Phosphotransferase system (PTS)|Environmental Information Processing; Membrane Transport; Transporters|Metabolism; Carbohydrate Metabolism; Galactose metabolism
K02750	108521	108404	117	Environmental Information Processing; Membrane Transport; Phosphotransferase system (PTS)|Metabolism; Carbohydrate Metabolism; Glycolysis / Gluconeogenesis|Environmental Information Processing; Membrane Transport; Transporters
K02753	407	0	407	Environmental Information Processing; Membrane Transport; Phosphotransferase system (PTS)|Metabolism; Carbohydrate Metabolism; Glycolysis / Gluconeogenesis|Environmental Information Processing; Membrane Transport; Transporters
K02752	20	0	20	Environmental Information Processing; Membrane Transport; Phosphotransferase system (PTS)|Metabolism; Carbohydrate Metabolism; Glycolysis / Gluconeogenesis|Environmental Information Processing; Membrane Transport; Transporters
K02749	8	3	5	Environmental Information Processing; Membrane Transport; Phosphotransferase system (PTS)|Metabolism; Carbohydrate Metabolism; Glycolysis / Gluconeogenesis|Environmental Information Processing; Membrane Transport; Transporters
K02810	243049	239375	3673	Environmental Information Processing; Membrane Transport; Phosphotransferase system (PTS)|Metabolism; Carbohydrate Metabolism; Starch and sucrose metabolism|Environmental Information Processing; Membrane Transport; Transporters
K02819	8064	7527	537	Environmental Information Processing; Membrane Transport; Phosphotransferase system (PTS)|Metabolism; Carbohydrate Metabolism; Starch and sucrose metabolism|Environmental Information Processing; Membrane Transport; Transporters
K02809	747	638	109	Environmental Information Processing; Membrane Transport; Phosphotransferase system (PTS)|Metabolism; Carbohydrate Metabolism; Starch and sucrose metabolism|Environmental Information Processing; Membrane Transport; Transporters
K02808	686	612	73	Environmental Information Processing; Membrane Transport; Phosphotransferase system (PTS)|Metabolism; Carbohydrate Metabolism; Starch and sucrose metabolism|Environmental Information Processing; Membrane Transport; Transporters
K02818	111	23	89	Environmental Information Processing; Membrane Transport; Phosphotransferase system (PTS)|Metabolism; Carbohydrate Metabolism; Starch and sucrose metabolism|Environmental Information Processing; Membrane Transport; Transporters
K02817	1	0	1	Environmental Information Processing; Membrane Transport; Phosphotransferase system (PTS)|Metabolism; Carbohydrate Metabolism; Starch and sucrose metabolism|Environmental Information Processing; Membrane Transport; Transporters
K02791	3577	1911	1666	Environmental Information Processing; Membrane Transport; Phosphotransferase system (PTS)|Metabolism; Carbohydrate Metabolism; Starch and sucrose metabolism|Metabolism; Carbohydrate Metabolism; Glycolysis / Gluconeogenesis|Environmental Information Processing; Membrane Transport; Transporters
K02790	38	0	38	Environmental Information Processing; Membrane Transport; Phosphotransferase system (PTS)|Metabolism; Carbohydrate Metabolism; Starch and sucrose metabolism|Metabolism; Carbohydrate Metabolism; Glycolysis / Gluconeogenesis|Environmental Information Processing; Membrane Transport; Transporters
K02236	255535	252010	3525	Environmental Information Processing; Membrane Transport; Secretion system
K02221	251338	226770	24568	Environmental Information Processing; Membrane Transport; Secretion system
K02238	243278	225769	17509	Environmental Information Processing; Membrane Transport; Secretion system
K02237	132682	127726	4957	Environmental Information Processing; Membrane Transport; Secretion system
K02245	129568	127655	1913	Environmental Information Processing; Membrane Transport; Secretion system
K02243	129554	127654	1898	Environmental Information Processing; Membrane Transport; Secretion system
K02240	129500	127588	1912	Environmental Information Processing; Membrane Transport; Secretion system
K02244	129491	127588	1903	Environmental Information Processing; Membrane Transport; Secretion system
K02242	128420	126621	1799	Environmental Information Processing; Membrane Transport; Secretion system
K02246	125560	124973	587	Environmental Information Processing; Membrane Transport; Secretion system
K02248	125016	124446	570	Environmental Information Processing; Membrane Transport; Secretion system
K07344	104660	99023	5637	Environmental Information Processing; Membrane Transport; Secretion system
K12203	103006	99023	3982	Environmental Information Processing; Membrane Transport; Secretion system
K12204	103006	99023	3982	Environmental Information Processing; Membrane Transport; Secretion system
K12205	103005	99023	3982	Environmental Information Processing; Membrane Transport; Secretion system
K12217	99023	98847	175	Environmental Information Processing; Membrane Transport; Secretion system
K12218	99023	98847	175	Environmental Information Processing; Membrane Transport; Secretion system
K12206	99003	98847	155	Environmental Information Processing; Membrane Transport; Secretion system
K12057	25444	0	25444	Environmental Information Processing; Membrane Transport; Secretion system
K12067	25271	0	25271	Environmental Information Processing; Membrane Transport; Secretion system
K12061	12792	0	12792	Environmental Information Processing; Membrane Transport; Secretion system
K12058	12655	0	12655	Environmental Information Processing; Membrane Transport; Secretion system
K02463	3275	87	3189	Environmental Information Processing; Membrane Transport; Secretion system
K08084	3015	173	2842	Environmental Information Processing; Membrane Transport; Secretion system
K12510	2177	0	2177	Environmental Information Processing; Membrane Transport; Secretion system
K12511	2171	0	2171	Environmental Information Processing; Membrane Transport; Secretion system
K12686	1597	0	1597	Environmental Information Processing; Membrane Transport; Secretion system
K11890	847	0	847	Environmental Information Processing; Membrane Transport; Secretion system
K12056	806	0	806	Environmental Information Processing; Membrane Transport; Secretion system
K12072	796	0	796	Environmental Information Processing; Membrane Transport; Secretion system
K11893	746	0	746	Environmental Information Processing; Membrane Transport; Secretion system
K11896	744	0	744	Environmental Information Processing; Membrane Transport; Secretion system
K11900	732	0	732	Environmental Information Processing; Membrane Transport; Secretion system
K11895	728	0	728	Environmental Information Processing; Membrane Transport; Secretion system
K11901	722	0	722	Environmental Information Processing; Membrane Transport; Secretion system
K12068	695	0	695	Environmental Information Processing; Membrane Transport; Secretion system
K12066	677	0	677	Environmental Information Processing; Membrane Transport; Secretion system
K11902	571	0	571	Environmental Information Processing; Membrane Transport; Secretion system
K11897	558	0	558	Environmental Information Processing; Membrane Transport; Secretion system
K02250	505	56	449	Environmental Information Processing; Membrane Transport; Secretion system
K04061	504	32	472	Environmental Information Processing; Membrane Transport; Secretion system
K12536	474	0	474	Environmental Information Processing; Membrane Transport; Secretion system
K12060	472	0	472	Environmental Information Processing; Membrane Transport; Secretion system
K12685	443	0	443	Environmental Information Processing; Membrane Transport; Secretion system
K02504	432	0	432	Environmental Information Processing; Membrane Transport; Secretion system
K02505	432	0	432	Environmental Information Processing; Membrane Transport; Secretion system
K12288	432	0	432	Environmental Information Processing; Membrane Transport; Secretion system
K12289	432	0	432	Environmental Information Processing; Membrane Transport; Secretion system
K02682	432	0	432	Environmental Information Processing; Membrane Transport; Secretion system
K12063	426	0	426	Environmental Information Processing; Membrane Transport; Secretion system
K12062	419	0	419	Environmental Information Processing; Membrane Transport; Secretion system
K02681	417	0	417	Environmental Information Processing; Membrane Transport; Secretion system
K12064	407	0	407	Environmental Information Processing; Membrane Transport; Secretion system
K03220	404	0	404	Environmental Information Processing; Membrane Transport; Secretion system
K12291	391	0	391	Environmental Information Processing; Membrane Transport; Secretion system
K12059	389	0	389	Environmental Information Processing; Membrane Transport; Secretion system
K12065	379	0	379	Environmental Information Processing; Membrane Transport; Secretion system
K04335	276	0	276	Environmental Information Processing; Membrane Transport; Secretion system
K02450	250	0	250	Environmental Information Processing; Membrane Transport; Secretion system
K08085	225	0	225	Environmental Information Processing; Membrane Transport; Secretion system
K12071	207	0	207	Environmental Information Processing; Membrane Transport; Secretion system
K11894	193	0	193	Environmental Information Processing; Membrane Transport; Secretion system
K11905	192	0	192	Environmental Information Processing; Membrane Transport; Secretion system
K12070	186	0	186	Environmental Information Processing; Membrane Transport; Secretion system
K11910	181	0	181	Environmental Information Processing; Membrane Transport; Secretion system
K12538	177	0	177	Environmental Information Processing; Membrane Transport; Secretion system
K12269	174	21	153	Environmental Information Processing; Membrane Transport; Secretion system
K12270	171	21	149	Environmental Information Processing; Membrane Transport; Secretion system
K11898	164	0	164	Environmental Information Processing; Membrane Transport; Secretion system
K12213	156	0	155	Environmental Information Processing; Membrane Transport; Secretion system
K12214	156	0	155	Environmental Information Processing; Membrane Transport; Secretion system
K12222	156	0	155	Environmental Information Processing; Membrane Transport; Secretion system
K12268	154	21	134	Environmental Information Processing; Membrane Transport; Secretion system
K12537	153	0	153	Environmental Information Processing; Membrane Transport; Secretion system
K06214	150	0	150	Environmental Information Processing; Membrane Transport; Secretion system
K02251	147	12	137	Environmental Information Processing; Membrane Transport; Secretion system
K02239	129	31	98	Environmental Information Processing; Membrane Transport; Secretion system
K02241	129	12	118	Environmental Information Processing; Membrane Transport; Secretion system
K02254	125	30	94	Environmental Information Processing; Membrane Transport; Secretion system
K02247	125	27	98	Environmental Information Processing; Membrane Transport; Secretion system
K04338	114	0	114	Environmental Information Processing; Membrane Transport; Secretion system
K02451	109	0	109	Environmental Information Processing; Membrane Transport; Secretion system
K12542	104	0	104	Environmental Information Processing; Membrane Transport; Secretion system
K02679	103	0	103	Environmental Information Processing; Membrane Transport; Secretion system
K02507	103	0	103	Environmental Information Processing; Membrane Transport; Secretion system
K12541	103	0	103	Environmental Information Processing; Membrane Transport; Secretion system
K02680	103	0	103	Environmental Information Processing; Membrane Transport; Secretion system
K12543	102	0	102	Environmental Information Processing; Membrane Transport; Secretion system
K02249	101	12	91	Environmental Information Processing; Membrane Transport; Secretion system
K11916	94	0	94	Environmental Information Processing; Membrane Transport; Secretion system
K12532	91	0	91	Environmental Information Processing; Membrane Transport; Secretion system
K12282	89	0	89	Environmental Information Processing; Membrane Transport; Secretion system
K12530	89	0	89	Environmental Information Processing; Membrane Transport; Secretion system
K12069	87	0	87	Environmental Information Processing; Membrane Transport; Secretion system
K12531	86	0	86	Environmental Information Processing; Membrane Transport; Secretion system
K11911	74	0	74	Environmental Information Processing; Membrane Transport; Secretion system
K12290	71	0	71	Environmental Information Processing; Membrane Transport; Secretion system
K12279	55	0	55	Environmental Information Processing; Membrane Transport; Secretion system
K12280	55	0	55	Environmental Information Processing; Membrane Transport; Secretion system
K12286	55	0	55	Environmental Information Processing; Membrane Transport; Secretion system
K12285	55	0	55	Environmental Information Processing; Membrane Transport; Secretion system
K12276	52	0	52	Environmental Information Processing; Membrane Transport; Secretion system
K12278	52	0	52	Environmental Information Processing; Membrane Transport; Secretion system
K12539	48	0	48	Environmental Information Processing; Membrane Transport; Secretion system
K12283	46	0	46	Environmental Information Processing; Membrane Transport; Secretion system
K11909	44	0	44	Environmental Information Processing; Membrane Transport; Secretion system
K12281	35	0	35	Environmental Information Processing; Membrane Transport; Secretion system
K12284	35	0	35	Environmental Information Processing; Membrane Transport; Secretion system
K12287	34	0	34	Environmental Information Processing; Membrane Transport; Secretion system
K12684	32	0	32	Environmental Information Processing; Membrane Transport; Secretion system
K11918	26	0	26	Environmental Information Processing; Membrane Transport; Secretion system
K12518	23	0	23	Environmental Information Processing; Membrane Transport; Secretion system
K12519	23	0	23	Environmental Information Processing; Membrane Transport; Secretion system
K12517	23	0	23	Environmental Information Processing; Membrane Transport; Secretion system
K11899	17	0	17	Environmental Information Processing; Membrane Transport; Secretion system
K04334	12	0	12	Environmental Information Processing; Membrane Transport; Secretion system
K04337	12	0	12	Environmental Information Processing; Membrane Transport; Secretion system
K04336	12	0	12	Environmental Information Processing; Membrane Transport; Secretion system
K11919	8	0	8	Environmental Information Processing; Membrane Transport; Secretion system
K04054	5	0	5	Environmental Information Processing; Membrane Transport; Secretion system
K12678	4	0	4	Environmental Information Processing; Membrane Transport; Secretion system
K12228	4	0	4	Environmental Information Processing; Membrane Transport; Secretion system
K12680	4	0	4	Environmental Information Processing; Membrane Transport; Secretion system
K12533	4	0	4	Environmental Information Processing; Membrane Transport; Secretion system
K12534	4	0	4	Environmental Information Processing; Membrane Transport; Secretion system
K12535	4	0	4	Environmental Information Processing; Membrane Transport; Secretion system
K04053	3	0	3	Environmental Information Processing; Membrane Transport; Secretion system
K04050	2	0	2	Environmental Information Processing; Membrane Transport; Secretion system
K04051	2	0	2	Environmental Information Processing; Membrane Transport; Secretion system
K04052	2	0	2	Environmental Information Processing; Membrane Transport; Secretion system
K04060	2	0	2	Environmental Information Processing; Membrane Transport; Secretion system
K04049	2	0	2	Environmental Information Processing; Membrane Transport; Secretion system
K12687	1	0	1	Environmental Information Processing; Membrane Transport; Secretion system
K02669	19595	104	19489	Environmental Information Processing; Membrane Transport; Secretion system|Cellular Processes; Cell Motility; Bacterial motility proteins
K02652	18618	104	18513	Environmental Information Processing; Membrane Transport; Secretion system|Cellular Processes; Cell Motility; Bacterial motility proteins
K02662	10539	104	10434	Environmental Information Processing; Membrane Transport; Secretion system|Cellular Processes; Cell Motility; Bacterial motility proteins
K02663	10398	104	10294	Environmental Information Processing; Membrane Transport; Secretion system|Cellular Processes; Cell Motility; Bacterial motility proteins
K02664	10328	104	10225	Environmental Information Processing; Membrane Transport; Secretion system|Cellular Processes; Cell Motility; Bacterial motility proteins
K02666	10284	87	10198	Environmental Information Processing; Membrane Transport; Secretion system|Cellular Processes; Cell Motility; Bacterial motility proteins
K02653	9608	104	9503	Environmental Information Processing; Membrane Transport; Secretion system|Cellular Processes; Cell Motility; Bacterial motility proteins
K02670	3784	87	3697	Environmental Information Processing; Membrane Transport; Secretion system|Cellular Processes; Cell Motility; Bacterial motility proteins
K02283	3005	0	3005	Environmental Information Processing; Membrane Transport; Secretion system|Cellular Processes; Cell Motility; Bacterial motility proteins
K02655	2541	173	2368	Environmental Information Processing; Membrane Transport; Secretion system|Cellular Processes; Cell Motility; Bacterial motility proteins
K02656	2539	87	2454	Environmental Information Processing; Membrane Transport; Secretion system|Cellular Processes; Cell Motility; Bacterial motility proteins
K02671	2443	87	2357	Environmental Information Processing; Membrane Transport; Secretion system|Cellular Processes; Cell Motility; Bacterial motility proteins
K02672	2378	87	2292	Environmental Information Processing; Membrane Transport; Secretion system|Cellular Processes; Cell Motility; Bacterial motility proteins
K02674	2128	87	2041	Environmental Information Processing; Membrane Transport; Secretion system|Cellular Processes; Cell Motility; Bacterial motility proteins
K02665	2119	87	2032	Environmental Information Processing; Membrane Transport; Secretion system|Cellular Processes; Cell Motility; Bacterial motility proteins
K02676	2024	87	1938	Environmental Information Processing; Membrane Transport; Secretion system|Cellular Processes; Cell Motility; Bacterial motility proteins
K02279	1876	0	1876	Environmental Information Processing; Membrane Transport; Secretion system|Cellular Processes; Cell Motility; Bacterial motility proteins
K02673	1856	0	1856	Environmental Information Processing; Membrane Transport; Secretion system|Cellular Processes; Cell Motility; Bacterial motility proteins
K02282	1688	0	1688	Environmental Information Processing; Membrane Transport; Secretion system|Cellular Processes; Cell Motility; Bacterial motility proteins
K02280	1442	0	1442	Environmental Information Processing; Membrane Transport; Secretion system|Cellular Processes; Cell Motility; Bacterial motility proteins
K02278	1295	0	1295	Environmental Information Processing; Membrane Transport; Secretion system|Cellular Processes; Cell Motility; Bacterial motility proteins
K02281	820	0	820	Environmental Information Processing; Membrane Transport; Secretion system|Cellular Processes; Cell Motility; Bacterial motility proteins
K07350	70	0	70	Environmental Information Processing; Membrane Transport; Secretion system|Cellular Processes; Cell Motility; Bacterial motility proteins
K07349	68	0	68	Environmental Information Processing; Membrane Transport; Secretion system|Cellular Processes; Cell Motility; Bacterial motility proteins
K07348	60	0	60	Environmental Information Processing; Membrane Transport; Secretion system|Cellular Processes; Cell Motility; Bacterial motility proteins
K07325	7	0	7	Environmental Information Processing; Membrane Transport; Secretion system|Cellular Processes; Cell Motility; Bacterial motility proteins
K07991	5	0	5	Environmental Information Processing; Membrane Transport; Secretion system|Cellular Processes; Cell Motility; Bacterial motility proteins
K07331	4	0	4	Environmental Information Processing; Membrane Transport; Secretion system|Cellular Processes; Cell Motility; Bacterial motility proteins
K07332	4	0	4	Environmental Information Processing; Membrane Transport; Secretion system|Cellular Processes; Cell Motility; Bacterial motility proteins
K07333	3	0	3	Environmental Information Processing; Membrane Transport; Secretion system|Cellular Processes; Cell Motility; Bacterial motility proteins
K07329	1	0	1	Environmental Information Processing; Membrane Transport; Secretion system|Cellular Processes; Cell Motility; Bacterial motility proteins
K07330	1	0	1	Environmental Information Processing; Membrane Transport; Secretion system|Cellular Processes; Cell Motility; Bacterial motility proteins
K02651	2565	0	2565	Environmental Information Processing; Membrane Transport; Secretion system|Cellular Processes; Cell Motility; Bacterial motility proteins|Cellular Processes; Cell Growth and Death; Cell cycle - Caulobacter
K02417	4109	33	4074	Environmental Information Processing; Membrane Transport; Secretion system|Cellular Processes; Cell Motility; Bacterial motility proteins|Cellular Processes; Cell Motility; Bacterial chemotaxis|Cellular Processes; Cell Motility; Flagellar assembly
K02400	4090	33	4056	Environmental Information Processing; Membrane Transport; Secretion system|Cellular Processes; Cell Motility; Bacterial motility proteins|Cellular Processes; Cell Motility; Flagellar assembly
K02420	4001	33	3968	Environmental Information Processing; Membrane Transport; Secretion system|Cellular Processes; Cell Motility; Bacterial motility proteins|Cellular Processes; Cell Motility; Flagellar assembly
K02409	3903	25	3878	Environmental Information Processing; Membrane Transport; Secretion system|Cellular Processes; Cell Motility; Bacterial motility proteins|Cellular Processes; Cell Motility; Flagellar assembly
K02419	3899	33	3866	Environmental Information Processing; Membrane Transport; Secretion system|Cellular Processes; Cell Motility; Bacterial motility proteins|Cellular Processes; Cell Motility; Flagellar assembly
K02421	3895	33	3862	Environmental Information Processing; Membrane Transport; Secretion system|Cellular Processes; Cell Motility; Bacterial motility proteins|Cellular Processes; Cell Motility; Flagellar assembly
K02412	3879	33	3845	Environmental Information Processing; Membrane Transport; Secretion system|Cellular Processes; Cell Motility; Bacterial motility proteins|Cellular Processes; Cell Motility; Flagellar assembly
K02401	3793	33	3762	Environmental Information Processing; Membrane Transport; Secretion system|Cellular Processes; Cell Motility; Bacterial motility proteins|Cellular Processes; Cell Motility; Flagellar assembly
K02418	3170	32	3138	Environmental Information Processing; Membrane Transport; Secretion system|Cellular Processes; Cell Motility; Bacterial motility proteins|Cellular Processes; Cell Motility; Flagellar assembly
K02411	3099	31	3067	Environmental Information Processing; Membrane Transport; Secretion system|Cellular Processes; Cell Motility; Bacterial motility proteins|Cellular Processes; Cell Motility; Flagellar assembly
K13820	7	0	7	Environmental Information Processing; Membrane Transport; Secretion system|Cellular Processes; Cell Motility; Bacterial motility proteins|Cellular Processes; Cell Motility; Flagellar assembly
K02658	27951	87	27864	Environmental Information Processing; Membrane Transport; Secretion system|Cellular Processes; Cell Motility; Bacterial motility proteins|Environmental Information Processing; Signal Transduction; Two-component system
K02650	27240	191	27050	Environmental Information Processing; Membrane Transport; Secretion system|Cellular Processes; Cell Motility; Bacterial motility proteins|Environmental Information Processing; Signal Transduction; Two-component system
K02657	26629	87	26543	Environmental Information Processing; Membrane Transport; Secretion system|Cellular Processes; Cell Motility; Bacterial motility proteins|Environmental Information Processing; Signal Transduction; Two-component system
K02660	26572	87	26487	Environmental Information Processing; Membrane Transport; Secretion system|Cellular Processes; Cell Motility; Bacterial motility proteins|Environmental Information Processing; Signal Transduction; Two-component system
K02659	18419	87	18333	Environmental Information Processing; Membrane Transport; Secretion system|Cellular Processes; Cell Motility; Bacterial motility proteins|Environmental Information Processing; Signal Transduction; Two-component system
K02661	82	0	82	Environmental Information Processing; Membrane Transport; Secretion system|Cellular Processes; Cell Motility; Bacterial motility proteins|Environmental Information Processing; Signal Transduction; Two-component system
K07347	2633	0	2633	Environmental Information Processing; Membrane Transport; Secretion system|Cellular Processes; Cell Motility; Bacterial motility proteins|Human Diseases; Infectious Diseases; Pertussis
K07345	1418	0	1418	Environmental Information Processing; Membrane Transport; Secretion system|Cellular Processes; Cell Motility; Bacterial motility proteins|Human Diseases; Infectious Diseases; Pertussis
K07342	1	0	1	Environmental Information Processing; Membrane Transport; Secretion system|Cellular Processes; Transport and Catabolism; Phagosome|Genetic Information Processing; Folding, Sorting and Degradation; Protein export|Genetic Information Processing; Folding, Sorting and Degradation; Protein processing in endoplasmic reticulum|Human Diseases; Infectious Diseases; Vibrio cholerae infection
K11004	72	0	72	Environmental Information Processing; Membrane Transport; Secretion system|Environmental Information Processing; Membrane Transport; ABC transporters|Environmental Information Processing; Membrane Transport; Transporters|Human Diseases; Infectious Diseases; Pertussis|Environmental Information Processing; Membrane Transport; Bacterial secretion system
K09812	125447	107804	17645	Environmental Information Processing; Membrane Transport; Secretion system|Environmental Information Processing; Membrane Transport; ABC transporters|Genetic Information Processing; Replication and Repair; Chromosome|Environmental Information Processing; Membrane Transport; Transporters
K03204	134354	99199	35154	Environmental Information Processing; Membrane Transport; Secretion system|Environmental Information Processing; Membrane Transport; Bacterial secretion system
K03195	121614	99198	22417	Environmental Information Processing; Membrane Transport; Secretion system|Environmental Information Processing; Membrane Transport; Bacterial secretion system
K03200	109307	99198	10109	Environmental Information Processing; Membrane Transport; Secretion system|Environmental Information Processing; Membrane Transport; Bacterial secretion system
K03205	42492	9130	33362	Environmental Information Processing; Membrane Transport; Secretion system|Environmental Information Processing; Membrane Transport; Bacterial secretion system
K03201	31113	176	30937	Environmental Information Processing; Membrane Transport; Secretion system|Environmental Information Processing; Membrane Transport; Bacterial secretion system
K03199	23503	352	23152	Environmental Information Processing; Membrane Transport; Secretion system|Environmental Information Processing; Membrane Transport; Bacterial secretion system
K03196	22564	352	22211	Environmental Information Processing; Membrane Transport; Secretion system|Environmental Information Processing; Membrane Transport; Bacterial secretion system
K03198	18558	176	18382	Environmental Information Processing; Membrane Transport; Secretion system|Environmental Information Processing; Membrane Transport; Bacterial secretion system
K03203	17643	176	17466	Environmental Information Processing; Membrane Transport; Secretion system|Environmental Information Processing; Membrane Transport; Bacterial secretion system
K03197	10313	352	9961	Environmental Information Processing; Membrane Transport; Secretion system|Environmental Information Processing; Membrane Transport; Bacterial secretion system
K02454	6495	173	6322	Environmental Information Processing; Membrane Transport; Secretion system|Environmental Information Processing; Membrane Transport; Bacterial secretion system
K02456	4840	87	4753	Environmental Information Processing; Membrane Transport; Secretion system|Environmental Information Processing; Membrane Transport; Bacterial secretion system
K02453	4425	87	4339	Environmental Information Processing; Membrane Transport; Secretion system|Environmental Information Processing; Membrane Transport; Bacterial secretion system
K02455	4395	87	4308	Environmental Information Processing; Membrane Transport; Secretion system|Environmental Information Processing; Membrane Transport; Bacterial secretion system
K02459	4043	87	3957	Environmental Information Processing; Membrane Transport; Secretion system|Environmental Information Processing; Membrane Transport; Bacterial secretion system
K02458	3988	87	3902	Environmental Information Processing; Membrane Transport; Secretion system|Environmental Information Processing; Membrane Transport; Bacterial secretion system
K02460	3739	0	3739	Environmental Information Processing; Membrane Transport; Secretion system|Environmental Information Processing; Membrane Transport; Bacterial secretion system
K02461	3708	87	3621	Environmental Information Processing; Membrane Transport; Secretion system|Environmental Information Processing; Membrane Transport; Bacterial secretion system
K02462	3563	0	3563	Environmental Information Processing; Membrane Transport; Secretion system|Environmental Information Processing; Membrane Transport; Bacterial secretion system
K02457	3494	0	3494	Environmental Information Processing; Membrane Transport; Secretion system|Environmental Information Processing; Membrane Transport; Bacterial secretion system
K02452	2325	87	2238	Environmental Information Processing; Membrane Transport; Secretion system|Environmental Information Processing; Membrane Transport; Bacterial secretion system
K03226	2275	0	2275	Environmental Information Processing; Membrane Transport; Secretion system|Environmental Information Processing; Membrane Transport; Bacterial secretion system
K03228	2274	0	2274	Environmental Information Processing; Membrane Transport; Secretion system|Environmental Information Processing; Membrane Transport; Bacterial secretion system
K03229	2274	0	2274	Environmental Information Processing; Membrane Transport; Secretion system|Environmental Information Processing; Membrane Transport; Bacterial secretion system
K03222	2274	0	2274	Environmental Information Processing; Membrane Transport; Secretion system|Environmental Information Processing; Membrane Transport; Bacterial secretion system
K03219	2261	0	2261	Environmental Information Processing; Membrane Transport; Secretion system|Environmental Information Processing; Membrane Transport; Bacterial secretion system
K03227	2246	0	2246	Environmental Information Processing; Membrane Transport; Secretion system|Environmental Information Processing; Membrane Transport; Bacterial secretion system
K03230	2244	0	2244	Environmental Information Processing; Membrane Transport; Secretion system|Environmental Information Processing; Membrane Transport; Bacterial secretion system
K03224	2242	0	2242	Environmental Information Processing; Membrane Transport; Secretion system|Environmental Information Processing; Membrane Transport; Bacterial secretion system
K03225	2192	0	2192	Environmental Information Processing; Membrane Transport; Secretion system|Environmental Information Processing; Membrane Transport; Bacterial secretion system
K03194	1490	0	1490	Environmental Information Processing; Membrane Transport; Secretion system|Environmental Information Processing; Membrane Transport; Bacterial secretion system
K11891	1085	0	1085	Environmental Information Processing; Membrane Transport; Secretion system|Environmental Information Processing; Membrane Transport; Bacterial secretion system
K11892	1056	0	1056	Environmental Information Processing; Membrane Transport; Secretion system|Environmental Information Processing; Membrane Transport; Bacterial secretion system
K11903	946	0	946	Environmental Information Processing; Membrane Transport; Secretion system|Environmental Information Processing; Membrane Transport; Bacterial secretion system
K04058	755	0	755	Environmental Information Processing; Membrane Transport; Secretion system|Environmental Information Processing; Membrane Transport; Bacterial secretion system
K11907	712	0	712	Environmental Information Processing; Membrane Transport; Secretion system|Environmental Information Processing; Membrane Transport; Bacterial secretion system
K03221	694	0	694	Environmental Information Processing; Membrane Transport; Secretion system|Environmental Information Processing; Membrane Transport; Bacterial secretion system
K11906	534	0	534	Environmental Information Processing; Membrane Transport; Secretion system|Environmental Information Processing; Membrane Transport; Bacterial secretion system
K11904	458	0	458	Environmental Information Processing; Membrane Transport; Secretion system|Environmental Information Processing; Membrane Transport; Bacterial secretion system
K03223	428	0	428	Environmental Information Processing; Membrane Transport; Secretion system|Environmental Information Processing; Membrane Transport; Bacterial secretion system
K02465	385	0	385	Environmental Information Processing; Membrane Transport; Secretion system|Environmental Information Processing; Membrane Transport; Bacterial secretion system
K11915	199	0	199	Environmental Information Processing; Membrane Transport; Secretion system|Environmental Information Processing; Membrane Transport; Bacterial secretion system
K11913	80	0	80	Environmental Information Processing; Membrane Transport; Secretion system|Environmental Information Processing; Membrane Transport; Bacterial secretion system
K03202	20	0	20	Environmental Information Processing; Membrane Transport; Secretion system|Environmental Information Processing; Membrane Transport; Bacterial secretion system
K04059	2	0	2	Environmental Information Processing; Membrane Transport; Secretion system|Environmental Information Processing; Membrane Transport; Bacterial secretion system
K04056	2	0	2	Environmental Information Processing; Membrane Transport; Secretion system|Environmental Information Processing; Membrane Transport; Bacterial secretion system
K04057	2	0	2	Environmental Information Processing; Membrane Transport; Secretion system|Environmental Information Processing; Membrane Transport; Bacterial secretion system
K12292	370	369	2	Environmental Information Processing; Membrane Transport; Secretion system|Environmental Information Processing; Signal Transduction; Two-component system
K02253	3	3	0	Environmental Information Processing; Membrane Transport; Secretion system|Environmental Information Processing; Signal Transduction; Two-component system
K12295	3	0	3	Environmental Information Processing; Membrane Transport; Secretion system|Environmental Information Processing; Signal Transduction; Two-component system
K12293	2	0	2	Environmental Information Processing; Membrane Transport; Secretion system|Environmental Information Processing; Signal Transduction; Two-component system
K11017	87	0	87	Environmental Information Processing; Membrane Transport; Secretion system|Environmental Information Processing; Signaling Molecules and Interaction; Bacterial toxins|Environmental Information Processing; Membrane Transport; Bacterial secretion system
K11016	85	0	85	Environmental Information Processing; Membrane Transport; Secretion system|Environmental Information Processing; Signaling Molecules and Interaction; Bacterial toxins|Environmental Information Processing; Membrane Transport; Bacterial secretion system
K03105	5	0	5	Environmental Information Processing; Membrane Transport; Secretion system|Genetic Information Processing; Folding, Sorting and Degradation; Protein export
K03217	387084	354426	32658	Environmental Information Processing; Membrane Transport; Secretion system|Genetic Information Processing; Folding, Sorting and Degradation; Protein export|Environmental Information Processing; Membrane Transport; Bacterial secretion system
K03076	257346	226796	30550	Environmental Information Processing; Membrane Transport; Secretion system|Genetic Information Processing; Folding, Sorting and Degradation; Protein export|Environmental Information Processing; Membrane Transport; Bacterial secretion system
K03110	257221	226769	30452	Environmental Information Processing; Membrane Transport; Secretion system|Genetic Information Processing; Folding, Sorting and Degradation; Protein export|Environmental Information Processing; Membrane Transport; Bacterial secretion system
K03106	257221	226768	30454	Environmental Information Processing; Membrane Transport; Secretion system|Genetic Information Processing; Folding, Sorting and Degradation; Protein export|Environmental Information Processing; Membrane Transport; Bacterial secretion system
K03073	257143	226772	30372	Environmental Information Processing; Membrane Transport; Secretion system|Genetic Information Processing; Folding, Sorting and Degradation; Protein export|Environmental Information Processing; Membrane Transport; Bacterial secretion system
K03075	257110	226772	30338	Environmental Information Processing; Membrane Transport; Secretion system|Genetic Information Processing; Folding, Sorting and Degradation; Protein export|Environmental Information Processing; Membrane Transport; Bacterial secretion system
K03070	251297	220592	30705	Environmental Information Processing; Membrane Transport; Secretion system|Genetic Information Processing; Folding, Sorting and Degradation; Protein export|Environmental Information Processing; Membrane Transport; Bacterial secretion system
K03210	249480	227141	22339	Environmental Information Processing; Membrane Transport; Secretion system|Genetic Information Processing; Folding, Sorting and Degradation; Protein export|Environmental Information Processing; Membrane Transport; Bacterial secretion system
K03116	136738	99202	37536	Environmental Information Processing; Membrane Transport; Secretion system|Genetic Information Processing; Folding, Sorting and Degradation; Protein export|Environmental Information Processing; Membrane Transport; Bacterial secretion system
K03118	128225	99184	29043	Environmental Information Processing; Membrane Transport; Secretion system|Genetic Information Processing; Folding, Sorting and Degradation; Protein export|Environmental Information Processing; Membrane Transport; Bacterial secretion system
K03072	127207	99117	28090	Environmental Information Processing; Membrane Transport; Secretion system|Genetic Information Processing; Folding, Sorting and Degradation; Protein export|Environmental Information Processing; Membrane Transport; Bacterial secretion system
K03074	126900	99117	27783	Environmental Information Processing; Membrane Transport; Secretion system|Genetic Information Processing; Folding, Sorting and Degradation; Protein export|Environmental Information Processing; Membrane Transport; Bacterial secretion system
K03117	106876	99117	7758	Environmental Information Processing; Membrane Transport; Secretion system|Genetic Information Processing; Folding, Sorting and Degradation; Protein export|Environmental Information Processing; Membrane Transport; Bacterial secretion system
K12257	878	53	825	Environmental Information Processing; Membrane Transport; Secretion system|Genetic Information Processing; Folding, Sorting and Degradation; Protein export|Environmental Information Processing; Membrane Transport; Bacterial secretion system
K13301	428	0	428	Environmental Information Processing; Membrane Transport; Secretion system|Genetic Information Processing; Folding, Sorting and Degradation; Protein export|Environmental Information Processing; Membrane Transport; Bacterial secretion system
K03425	417	0	417	Environmental Information Processing; Membrane Transport; Secretion system|Genetic Information Processing; Folding, Sorting and Degradation; Protein export|Environmental Information Processing; Membrane Transport; Bacterial secretion system
K11914	64	0	64	Environmental Information Processing; Membrane Transport; Secretion system|Genetic Information Processing; Transcription; Transcription factors
K11908	33	0	33	Environmental Information Processing; Membrane Transport; Secretion system|Genetic Information Processing; Transcription; Transcription factors
K11917	23	0	23	Environmental Information Processing; Membrane Transport; Secretion system|Genetic Information Processing; Transcription; Transcription factors
K12296	8658	8384	274	Environmental Information Processing; Membrane Transport; Secretion system|Genetic Information Processing; Transcription; Transcription factors|Environmental Information Processing; Signal Transduction; Two-component system
K12681	55	0	55	Environmental Information Processing; Membrane Transport; Secretion system|Human Diseases; Infectious Diseases; Pertussis
K12683	25	0	25	Environmental Information Processing; Membrane Transport; Secretion system|Human Diseases; Infectious Diseases; Pertussis
K12340	109184	99308	9877	Environmental Information Processing; Membrane Transport; Secretion system|Human Diseases; Infectious Diseases; Pertussis|Environmental Information Processing; Membrane Transport; Bacterial secretion system
K11003	66	0	66	Environmental Information Processing; Membrane Transport; Secretion system|Human Diseases; Infectious Diseases; Pertussis|Environmental Information Processing; Membrane Transport; Bacterial secretion system
K10924	62	0	62	Environmental Information Processing; Membrane Transport; Secretion system|Human Diseases; Infectious Diseases; Vibrio cholerae pathogenic cycle
K10927	55	0	55	Environmental Information Processing; Membrane Transport; Secretion system|Human Diseases; Infectious Diseases; Vibrio cholerae pathogenic cycle
K10926	52	0	52	Environmental Information Processing; Membrane Transport; Secretion system|Human Diseases; Infectious Diseases; Vibrio cholerae pathogenic cycle
K10925	1	0	1	Environmental Information Processing; Membrane Transport; Secretion system|Human Diseases; Infectious Diseases; Vibrio cholerae pathogenic cycle
K01347	929	929	0	Environmental Information Processing; Membrane Transport; Secretion system|Metabolism; Enzyme Families; Peptidases
K02654	29973	1932	28040	Environmental Information Processing; Membrane Transport; Secretion system|Metabolism; Enzyme Families; Peptidases|Cellular Processes; Cell Motility; Bacterial motility proteins
K02464	62	0	62	Environmental Information Processing; Membrane Transport; Secretion system|Metabolism; Enzyme Families; Peptidases|Environmental Information Processing; Membrane Transport; Bacterial secretion system
K11889	7	0	7	Environmental Information Processing; Membrane Transport; Secretion system|Metabolism; Enzyme Families; Protein kinases
K11912	109	0	109	Environmental Information Processing; Membrane Transport; Secretion system|Metabolism; Enzyme Families; Protein kinases|Environmental Information Processing; Membrane Transport; Bacterial secretion system
K12294	3	0	3	Environmental Information Processing; Membrane Transport; Secretion system|Metabolism; Enzyme Families; Protein kinases|Environmental Information Processing; Signal Transduction; Two-component system
K01493	129860	127588	2272	Environmental Information Processing; Membrane Transport; Secretion system|Metabolism; Nucleotide Metabolism; Pyrimidine metabolism
K13410	1385	0	1385	Environmental Information Processing; Membrane Transport; Secretion system|Organismal Systems; Environmental Adaptation; Plant-pathogen interaction
K06147	1187044	1031507	155537	Environmental Information Processing; Membrane Transport; Transporters
K02030	673796	638359	35437	Environmental Information Processing; Membrane Transport; Transporters
K02028	625696	607281	18415	Environmental Information Processing; Membrane Transport; Transporters
K02004	590821	506724	84097	Environmental Information Processing; Membrane Transport; Transporters
K02029	529453	486958	42496	Environmental Information Processing; Membrane Transport; Transporters
K02003	465739	396363	69376	Environmental Information Processing; Membrane Transport; Transporters
K01990	462423	410301	52121	Environmental Information Processing; Membrane Transport; Transporters
K06901	379142	357782	21362	Environmental Information Processing; Membrane Transport; Transporters
K02077	341315	327293	14023	Environmental Information Processing; Membrane Transport; Transporters
K01992	337510	278729	58781	Environmental Information Processing; Membrane Transport; Transporters
K02067	334618	297093	37526	Environmental Information Processing; Membrane Transport; Transporters
K02027	308261	259775	48486	Environmental Information Processing; Membrane Transport; Transporters
K02057	272569	230352	42217	Environmental Information Processing; Membrane Transport; Transporters
K02074	233225	219283	13942	Environmental Information Processing; Membrane Transport; Transporters
K02075	233092	219281	13809	Environmental Information Processing; Membrane Transport; Transporters
K02066	232093	198061	34031	Environmental Information Processing; Membrane Transport; Transporters
K02065	231860	198061	33797	Environmental Information Processing; Membrane Transport; Transporters
K08161	228996	228589	407	Environmental Information Processing; Membrane Transport; Transporters
K07552	225246	198278	26967	Environmental Information Processing; Membrane Transport; Transporters
K02055	215051	197873	17178	Environmental Information Processing; Membrane Transport; Transporters
K02052	206974	197880	9095	Environmental Information Processing; Membrane Transport; Transporters
K08169	202377	197878	4499	Environmental Information Processing; Membrane Transport; Transporters
K03535	202376	197913	4463	Environmental Information Processing; Membrane Transport; Transporters
K02026	169515	126615	42899	Environmental Information Processing; Membrane Transport; Transporters
K02025	167259	125686	41575	Environmental Information Processing; Membrane Transport; Transporters
K09013	143513	126019	17496	Environmental Information Processing; Membrane Transport; Transporters
K11189	138191	127879	10311	Environmental Information Processing; Membrane Transport; Transporters
K02056	136001	113361	22642	Environmental Information Processing; Membrane Transport; Transporters
K01989	132868	130114	2753	Environmental Information Processing; Membrane Transport; Transporters
K05833	126519	123822	2696	Environmental Information Processing; Membrane Transport; Transporters
K05832	126405	123822	2585	Environmental Information Processing; Membrane Transport; Transporters
K02023	126115	108775	17341	Environmental Information Processing; Membrane Transport; Transporters
K02069	123338	108942	14396	Environmental Information Processing; Membrane Transport; Transporters
K02575	121932	107105	14824	Environmental Information Processing; Membrane Transport; Transporters
K08156	116862	100339	16523	Environmental Information Processing; Membrane Transport; Transporters
K03762	114156	98878	15278	Environmental Information Processing; Membrane Transport; Transporters
K08368	113650	113549	101	Environmental Information Processing; Membrane Transport; Transporters
K02429	111666	107697	3970	Environmental Information Processing; Membrane Transport; Transporters
K02068	111018	108763	2255	Environmental Information Processing; Membrane Transport; Transporters
K03446	109685	99269	10415	Environmental Information Processing; Membrane Transport; Transporters
K08137	107455	99215	8240	Environmental Information Processing; Membrane Transport; Transporters
K03761	107276	99747	7529	Environmental Information Processing; Membrane Transport; Transporters
K02053	106026	99897	6130	Environmental Information Processing; Membrane Transport; Transporters
K02054	103885	98850	5035	Environmental Information Processing; Membrane Transport; Transporters
K08178	103250	99031	4219	Environmental Information Processing; Membrane Transport; Transporters
K10121	103024	103024	0	Environmental Information Processing; Membrane Transport; Transporters
K10120	103020	103020	0	Environmental Information Processing; Membrane Transport; Transporters
K10122	103020	103020	0	Environmental Information Processing; Membrane Transport; Transporters
K08177	23951	22570	1382	Environmental Information Processing; Membrane Transport; Transporters
K08218	23747	87	23661	Environmental Information Processing; Membrane Transport; Transporters
K02058	20910	197	20713	Environmental Information Processing; Membrane Transport; Transporters
K08217	19153	2367	16786	Environmental Information Processing; Membrane Transport; Transporters
K06902	15650	14184	1467	Environmental Information Processing; Membrane Transport; Transporters
K03449	14098	10942	3157	Environmental Information Processing; Membrane Transport; Transporters
K08153	13171	11458	1713	Environmental Information Processing; Membrane Transport; Transporters
K09819	11368	1337	10031	Environmental Information Processing; Membrane Transport; Transporters
K09820	11156	1337	9819	Environmental Information Processing; Membrane Transport; Transporters
K09818	10995	1337	9658	Environmental Information Processing; Membrane Transport; Transporters
K08151	9875	929	8947	Environmental Information Processing; Membrane Transport; Transporters
K08152	9734	9314	421	Environmental Information Processing; Membrane Transport; Transporters
K08226	8385	0	8385	Environmental Information Processing; Membrane Transport; Transporters
K08369	6346	2709	3637	Environmental Information Processing; Membrane Transport; Transporters
K02532	3764	3036	729	Environmental Information Processing; Membrane Transport; Transporters
K08191	3732	19	3713	Environmental Information Processing; Membrane Transport; Transporters
K06610	2597	2486	110	Environmental Information Processing; Membrane Transport; Transporters
K08224	2592	5	2587	Environmental Information Processing; Membrane Transport; Transporters
K02445	2569	1692	878	Environmental Information Processing; Membrane Transport; Transporters
K08223	2545	983	1562	Environmental Information Processing; Membrane Transport; Transporters
K08195	1957	0	1957	Environmental Information Processing; Membrane Transport; Transporters
K05777	1487	1116	372	Environmental Information Processing; Membrane Transport; Transporters
K06609	1353	1063	290	Environmental Information Processing; Membrane Transport; Transporters
K05820	1209	30	1180	Environmental Information Processing; Membrane Transport; Transporters
K03290	1056	1031	25	Environmental Information Processing; Membrane Transport; Transporters
K08167	1036	0	1036	Environmental Information Processing; Membrane Transport; Transporters
K05548	999	3	996	Environmental Information Processing; Membrane Transport; Transporters
K03291	986	0	986	Environmental Information Processing; Membrane Transport; Transporters
K03445	930	0	930	Environmental Information Processing; Membrane Transport; Transporters
K08160	912	0	912	Environmental Information Processing; Membrane Transport; Transporters
K05881	875	0	875	Environmental Information Processing; Membrane Transport; Transporters
K08159	669	94	576	Environmental Information Processing; Membrane Transport; Transporters
K08173	597	0	597	Environmental Information Processing; Membrane Transport; Transporters
K02021	537	4	532	Environmental Information Processing; Membrane Transport; Transporters
K08227	428	0	428	Environmental Information Processing; Membrane Transport; Transporters
K08154	418	0	418	Environmental Information Processing; Membrane Transport; Transporters
K08219	417	0	417	Environmental Information Processing; Membrane Transport; Transporters
K06141	403	0	403	Environmental Information Processing; Membrane Transport; Transporters
K13021	340	0	340	Environmental Information Processing; Membrane Transport; Transporters
K03288	280	0	280	Environmental Information Processing; Membrane Transport; Transporters
K08225	279	0	279	Environmental Information Processing; Membrane Transport; Transporters
K08194	263	3	261	Environmental Information Processing; Membrane Transport; Transporters
K08196	262	0	262	Environmental Information Processing; Membrane Transport; Transporters
K08164	256	13	243	Environmental Information Processing; Membrane Transport; Transporters
K05819	245	0	245	Environmental Information Processing; Membrane Transport; Transporters
K11537	151	0	151	Environmental Information Processing; Membrane Transport; Transporters
K08221	148	49	98	Environmental Information Processing; Membrane Transport; Transporters
K08222	137	31	105	Environmental Information Processing; Membrane Transport; Transporters
K08170	80	23	58	Environmental Information Processing; Membrane Transport; Transporters
K11201	76	0	76	Environmental Information Processing; Membrane Transport; Transporters
K02625	74	0	74	Environmental Information Processing; Membrane Transport; Transporters
K08172	65	0	65	Environmental Information Processing; Membrane Transport; Transporters
K03289	60	0	60	Environmental Information Processing; Membrane Transport; Transporters
K08162	57	0	57	Environmental Information Processing; Membrane Transport; Transporters
K05778	49	0	49	Environmental Information Processing; Membrane Transport; Transporters
K05779	49	0	49	Environmental Information Processing; Membrane Transport; Transporters
K08166	45	9	36	Environmental Information Processing; Membrane Transport; Transporters
K11202	37	0	37	Environmental Information Processing; Membrane Transport; Transporters
K11203	36	0	36	Environmental Information Processing; Membrane Transport; Transporters
K02100	33	9	24	Environmental Information Processing; Membrane Transport; Transporters
K08163	28	0	28	Environmental Information Processing; Membrane Transport; Transporters
K08138	27	1	24	Environmental Information Processing; Membrane Transport; Transporters
K05373	26	0	26	Environmental Information Processing; Membrane Transport; Transporters
K02511	26	0	26	Environmental Information Processing; Membrane Transport; Transporters
K08174	12	12	1	Environmental Information Processing; Membrane Transport; Transporters
K08168	7	0	7	Environmental Information Processing; Membrane Transport; Transporters
K12299	7	0	7	Environmental Information Processing; Membrane Transport; Transporters
K03444	4	0	4	Environmental Information Processing; Membrane Transport; Transporters
K05557	2	0	2	Environmental Information Processing; Membrane Transport; Transporters
K07785	8423	0	8423	Environmental Information Processing; Membrane Transport; Transporters|Environmental Information Processing; Signal Transduction; Two-component system
K11635	165	3	164	Environmental Information Processing; Membrane Transport; Transporters|Environmental Information Processing; Signal Transduction; Two-component system
K11636	88	3	85	Environmental Information Processing; Membrane Transport; Transporters|Environmental Information Processing; Signal Transduction; Two-component system
K07783	74	0	74	Environmental Information Processing; Membrane Transport; Transporters|Environmental Information Processing; Signal Transduction; Two-component system
K07784	29	0	29	Environmental Information Processing; Membrane Transport; Transporters|Environmental Information Processing; Signal Transduction; Two-component system
K10850	23	21	1	Environmental Information Processing; Membrane Transport; Transporters|Environmental Information Processing; Signal Transduction; Two-component system
K11382	2	0	2	Environmental Information Processing; Membrane Transport; Transporters|Environmental Information Processing; Signal Transduction; Two-component system
K07786	1	0	1	Environmental Information Processing; Membrane Transport; Transporters|Environmental Information Processing; Signal Transduction; Two-component system
K01759	234336	209131	25204	Environmental Information Processing; Signal Transduction; MAPK signaling pathway - yeast|Metabolism; Carbohydrate Metabolism; Pyruvate metabolism
K00981	257680	226788	30892	Environmental Information Processing; Signal Transduction; Phosphatidylinositol signaling system|Metabolism; Lipid Metabolism; Glycerophospholipid metabolism
K00901	32516	19276	13239	Environmental Information Processing; Signal Transduction; Phosphatidylinositol signaling system|Metabolism; Lipid Metabolism; Glycerophospholipid metabolism|Metabolism; Lipid Metabolism; Glycerolipid metabolism
K02483	454593	404742	49851	Environmental Information Processing; Signal Transduction; Two-component system
K07707	209799	208041	1757	Environmental Information Processing; Signal Transduction; Two-component system
K07667	201175	197694	3481	Environmental Information Processing; Signal Transduction; Two-component system
K01546	201147	197699	3450	Environmental Information Processing; Signal Transduction; Two-component system
K01548	201115	197699	3418	Environmental Information Processing; Signal Transduction; Two-component system
K01547	200999	197699	3301	Environmental Information Processing; Signal Transduction; Two-component system
K07668	129592	127657	1935	Environmental Information Processing; Signal Transduction; Two-component system
K04751	124414	107443	16972	Environmental Information Processing; Signal Transduction; Two-component system
K13599	116036	99031	17005	Environmental Information Processing; Signal Transduction; Two-component system
K07657	114531	99117	15414	Environmental Information Processing; Signal Transduction; Two-component system
K01910	112774	111334	1440	Environmental Information Processing; Signal Transduction; Two-component system
K05964	108713	107339	1374	Environmental Information Processing; Signal Transduction; Two-component system
K07789	108249	99207	9041	Environmental Information Processing; Signal Transduction; Two-component system
K05966	108179	106659	1520	Environmental Information Processing; Signal Transduction; Two-component system
K11103	107586	99137	8450	Environmental Information Processing; Signal Transduction; Two-component system
K00990	106351	99117	7233	Environmental Information Processing; Signal Transduction; Two-component system
K07712	106278	99117	7161	Environmental Information Processing; Signal Transduction; Two-component system
K07788	105440	99031	6410	Environmental Information Processing; Signal Transduction; Two-component system
K07799	104531	99031	5500	Environmental Information Processing; Signal Transduction; Two-component system
K07659	104508	99117	5390	Environmental Information Processing; Signal Transduction; Two-component system
K07658	24029	21724	2305	Environmental Information Processing; Signal Transduction; Two-component system
K02485	18341	0	18341	Environmental Information Processing; Signal Transduction; Two-component system
K11329	16325	0	16325	Environmental Information Processing; Signal Transduction; Two-component system
K07696	14217	14195	21	Environmental Information Processing; Signal Transduction; Two-component system
K11618	12052	10343	1709	Environmental Information Processing; Signal Transduction; Two-component system
K05339	11607	10324	1283	Environmental Information Processing; Signal Transduction; Two-component system
K05338	11607	10324	1283	Environmental Information Processing; Signal Transduction; Two-component system
K07719	9465	9255	210	Environmental Information Processing; Signal Transduction; Two-component system
K02479	8707	33	8675	Environmental Information Processing; Signal Transduction; Two-component system
K07705	8629	7293	1336	Environmental Information Processing; Signal Transduction; Two-component system
K10697	8149	0	8149	Environmental Information Processing; Signal Transduction; Two-component system
K11332	8149	0	8149	Environmental Information Processing; Signal Transduction; Two-component system
K11521	8149	0	8149	Environmental Information Processing; Signal Transduction; Two-component system
K11355	8145	0	8145	Environmental Information Processing; Signal Transduction; Two-component system
K07693	5128	2810	2318	Environmental Information Processing; Signal Transduction; Two-component system
K07793	4019	21	3997	Environmental Information Processing; Signal Transduction; Two-component system
K13927	3071	3007	64	Environmental Information Processing; Signal Transduction; Two-component system
K03563	2697	31	2664	Environmental Information Processing; Signal Transduction; Two-component system
K07720	2210	404	1806	Environmental Information Processing; Signal Transduction; Two-component system
K07687	2180	946	1234	Environmental Information Processing; Signal Transduction; Two-component system
K08083	2142	87	2057	Environmental Information Processing; Signal Transduction; Two-component system
K07660	2075	0	2075	Environmental Information Processing; Signal Transduction; Two-component system
K13816	2043	0	2043	Environmental Information Processing; Signal Transduction; Two-component system
K02477	1973	16	1957	Environmental Information Processing; Signal Transduction; Two-component system
K02475	1944	24	1918	Environmental Information Processing; Signal Transduction; Two-component system
K07665	1931	87	1846	Environmental Information Processing; Signal Transduction; Two-component system
K07814	1805	0	1805	Environmental Information Processing; Signal Transduction; Two-component system
K07794	1797	20	1778	Environmental Information Processing; Signal Transduction; Two-component system
K02481	1738	0	1738	Environmental Information Processing; Signal Transduction; Two-component system
K10126	1722	0	1722	Environmental Information Processing; Signal Transduction; Two-component system
K10851	1702	1691	10	Environmental Information Processing; Signal Transduction; Two-component system
K07663	1616	0	1616	Environmental Information Processing; Signal Transduction; Two-component system
K07795	1517	20	1497	Environmental Information Processing; Signal Transduction; Two-component system
K07774	1457	0	1457	Environmental Information Processing; Signal Transduction; Two-component system
K13815	1370	0	1370	Environmental Information Processing; Signal Transduction; Two-component system
K11690	1266	19	1246	Environmental Information Processing; Signal Transduction; Two-component system
K07787	1157	87	1072	Environmental Information Processing; Signal Transduction; Two-component system
K07798	1100	87	1014	Environmental Information Processing; Signal Transduction; Two-component system
K07684	1021	0	1021	Environmental Information Processing; Signal Transduction; Two-component system
K07661	814	87	727	Environmental Information Processing; Signal Transduction; Two-component system
K07664	789	0	789	Environmental Information Processing; Signal Transduction; Two-component system
K09476	758	0	758	Environmental Information Processing; Signal Transduction; Two-component system
K11688	752	14	739	Environmental Information Processing; Signal Transduction; Two-component system
K07666	679	87	594	Environmental Information Processing; Signal Transduction; Two-component system
K07670	607	0	607	Environmental Information Processing; Signal Transduction; Two-component system
K07775	583	69	514	Environmental Information Processing; Signal Transduction; Two-component system
K02106	567	20	546	Environmental Information Processing; Signal Transduction; Two-component system
K07776	565	0	565	Environmental Information Processing; Signal Transduction; Two-component system
K11712	550	12	539	Environmental Information Processing; Signal Transduction; Two-component system
K07715	542	0	542	Environmental Information Processing; Signal Transduction; Two-component system
K07662	523	0	523	Environmental Information Processing; Signal Transduction; Two-component system
K07689	512	0	512	Environmental Information Processing; Signal Transduction; Two-component system
K11689	496	18	478	Environmental Information Processing; Signal Transduction; Two-component system
K07685	467	0	467	Environmental Information Processing; Signal Transduction; Two-component system
K07773	436	0	436	Environmental Information Processing; Signal Transduction; Two-component system
K07771	435	0	435	Environmental Information Processing; Signal Transduction; Two-component system
K06080	429	0	429	Environmental Information Processing; Signal Transduction; Two-component system
K07703	418	0	418	Environmental Information Processing; Signal Transduction; Two-component system
K09475	400	0	400	Environmental Information Processing; Signal Transduction; Two-component system
K07702	389	0	389	Environmental Information Processing; Signal Transduction; Two-component system
K07790	355	0	355	Environmental Information Processing; Signal Transduction; Two-component system
K07669	335	0	335	Environmental Information Processing; Signal Transduction; Two-component system
K07699	314	31	282	Environmental Information Processing; Signal Transduction; Two-component system
K11622	292	47	244	Environmental Information Processing; Signal Transduction; Two-component system
K07810	279	87	192	Environmental Information Processing; Signal Transduction; Two-component system
K02490	271	31	239	Environmental Information Processing; Signal Transduction; Two-component system
K06375	265	31	233	Environmental Information Processing; Signal Transduction; Two-component system
K11619	264	31	233	Environmental Information Processing; Signal Transduction; Two-component system
K13489	228	0	228	Environmental Information Processing; Signal Transduction; Two-component system
K13486	228	0	228	Environmental Information Processing; Signal Transduction; Two-component system
K13491	228	0	228	Environmental Information Processing; Signal Transduction; Two-component system
K13488	225	0	225	Environmental Information Processing; Signal Transduction; Two-component system
K11444	225	0	225	Environmental Information Processing; Signal Transduction; Two-component system
K07713	213	0	213	Environmental Information Processing; Signal Transduction; Two-component system
K11384	203	0	203	Environmental Information Processing; Signal Transduction; Two-component system
K07692	184	31	151	Environmental Information Processing; Signal Transduction; Two-component system
K11630	168	52	116	Environmental Information Processing; Signal Transduction; Two-component system
K11624	165	12	153	Environmental Information Processing; Signal Transduction; Two-component system
K11638	162	30	131	Environmental Information Processing; Signal Transduction; Two-component system
K07691	151	14	136	Environmental Information Processing; Signal Transduction; Two-component system
K06347	131	37	94	Environmental Information Processing; Signal Transduction; Two-component system
K11616	130	13	117	Environmental Information Processing; Signal Transduction; Two-component system
K11615	124	30	94	Environmental Information Processing; Signal Transduction; Two-component system
K13487	123	0	123	Environmental Information Processing; Signal Transduction; Two-component system
K01545	106	0	106	Environmental Information Processing; Signal Transduction; Two-component system
K07803	105	0	105	Environmental Information Processing; Signal Transduction; Two-component system
K11625	96	12	85	Environmental Information Processing; Signal Transduction; Two-component system
K07686	78	0	78	Environmental Information Processing; Signal Transduction; Two-component system
K08358	70	0	70	Environmental Information Processing; Signal Transduction; Two-component system
K07792	67	0	67	Environmental Information Processing; Signal Transduction; Two-component system
K08357	66	0	66	Environmental Information Processing; Signal Transduction; Two-component system
K07804	65	0	65	Environmental Information Processing; Signal Transduction; Two-component system
K07714	60	0	60	Environmental Information Processing; Signal Transduction; Two-component system
K08359	50	0	50	Environmental Information Processing; Signal Transduction; Two-component system
K07694	35	21	14	Environmental Information Processing; Signal Transduction; Two-component system
K07770	29	12	18	Environmental Information Processing; Signal Transduction; Two-component system
K11641	28	28	1	Environmental Information Processing; Signal Transduction; Two-component system
K07796	26	0	26	Environmental Information Processing; Signal Transduction; Two-component system
K10682	23	18	4	Environmental Information Processing; Signal Transduction; Two-component system
K07800	21	21	0	Environmental Information Processing; Signal Transduction; Two-component system
K13041	16	0	16	Environmental Information Processing; Signal Transduction; Two-component system
K07772	15	0	15	Environmental Information Processing; Signal Transduction; Two-component system
K11626	14	12	2	Environmental Information Processing; Signal Transduction; Two-component system
K03532	13	0	13	Environmental Information Processing; Signal Transduction; Two-component system
K11621	12	12	0	Environmental Information Processing; Signal Transduction; Two-component system
K11620	12	12	0	Environmental Information Processing; Signal Transduction; Two-component system
K07688	12	0	12	Environmental Information Processing; Signal Transduction; Two-component system
K03533	11	0	11	Environmental Information Processing; Signal Transduction; Two-component system
K08478	10	0	10	Environmental Information Processing; Signal Transduction; Two-component system
K08476	10	0	10	Environmental Information Processing; Signal Transduction; Two-component system
K11634	9	9	0	Environmental Information Processing; Signal Transduction; Two-component system
K07695	6	0	6	Environmental Information Processing; Signal Transduction; Two-component system
K09477	5	0	5	Environmental Information Processing; Signal Transduction; Two-component system
K07671	4	0	4	Environmental Information Processing; Signal Transduction; Two-component system
K11639	3	3	0	Environmental Information Processing; Signal Transduction; Two-component system
K07811	3	0	3	Environmental Information Processing; Signal Transduction; Two-component system
K07797	1	0	1	Environmental Information Processing; Signal Transduction; Two-component system
K00371	8826	7980	846	Environmental Information Processing; Signal Transduction; Two-component system|Metabolism; Energy Metabolism; Nitrogen metabolism
K00373	8807	7980	827	Environmental Information Processing; Signal Transduction; Two-component system|Metabolism; Energy Metabolism; Nitrogen metabolism
K00374	8803	7980	823	Environmental Information Processing; Signal Transduction; Two-component system|Metabolism; Energy Metabolism; Nitrogen metabolism
K00370	8653	7980	673	Environmental Information Processing; Signal Transduction; Two-component system|Metabolism; Energy Metabolism; Nitrogen metabolism
K03058	5	0	5	Environmental Information Processing; Signal Transduction; Two-component system|Metabolism; Nucleotide Metabolism; Pyrimidine metabolism|Genetic Information Processing; Transcription; Transcription machinery|Metabolism; Nucleotide Metabolism; Purine metabolism|Genetic Information Processing; Transcription; RNA polymerase
K06442	242265	226666	15600	Environmental Information Processing; Signaling Molecules and Interaction; Bacterial toxins
K03699	234189	217804	16384	Environmental Information Processing; Signaling Molecules and Interaction; Bacterial toxins
K11068	134550	127654	6896	Environmental Information Processing; Signaling Molecules and Interaction; Bacterial toxins
K11034	175	0	175	Environmental Information Processing; Signaling Molecules and Interaction; Bacterial toxins
K11033	91	0	91	Environmental Information Processing; Signaling Molecules and Interaction; Bacterial toxins
K11035	91	0	91	Environmental Information Processing; Signaling Molecules and Interaction; Bacterial toxins
K11036	85	0	85	Environmental Information Processing; Signaling Molecules and Interaction; Bacterial toxins
K11037	85	0	85	Environmental Information Processing; Signaling Molecules and Interaction; Bacterial toxins
K11021	68	0	68	Environmental Information Processing; Signaling Molecules and Interaction; Bacterial toxins
K11046	48	0	48	Environmental Information Processing; Signaling Molecules and Interaction; Bacterial toxins
K11045	36	0	36	Environmental Information Processing; Signaling Molecules and Interaction; Bacterial toxins
K11063	6	0	6	Environmental Information Processing; Signaling Molecules and Interaction; Bacterial toxins
K11032	5	0	5	Environmental Information Processing; Signaling Molecules and Interaction; Bacterial toxins
K11044	2	0	2	Environmental Information Processing; Signaling Molecules and Interaction; Bacterial toxins
K06237	1	0	1	Environmental Information Processing; Signaling Molecules and Interaction; CAM ligands|Human Diseases; Cancers; Small cell lung cancer|Cellular Processes; Cell Communication; Focal adhesion|Human Diseases; Infectious Diseases; Amoebiasis|Human Diseases; Cancers; Pathways in cancer|Organismal Systems; Digestive System; Protein digestion and absorption|Environmental Information Processing; Signalin…
K01081	230672	218659	12013	Environmental Information Processing; Signaling Molecules and Interaction; Cellular antigens|Metabolism; Nucleotide Metabolism; Pyrimidine metabolism|Metabolism; Metabolism of Cofactors and Vitamins; Nicotinate and nicotinamide metabolism|Metabolism; Nucleotide Metabolism; Purine metabolism
K04641	1	0	1	Environmental Information Processing; Signaling Molecules and Interaction; G protein-coupled receptors
K02440	254485	245529	8956	Environmental Information Processing; Signaling Molecules and Interaction; Ion channels
K06188	14168	206	13962	Environmental Information Processing; Signaling Molecules and Interaction; Ion channels
Genetic Information Processing
all-#OTU ID	total microbiota	core microbiota	non-core microbiota	KEGG_Pathways
K03671	287824	238276	49548	Genetic Information Processing; Folding, Sorting and Degradation; Chaperones and folding catalysts
K03686	265967	226730	39237	Genetic Information Processing; Folding, Sorting and Degradation; Chaperones and folding catalysts
K04078	257710	226764	30947	Genetic Information Processing; Folding, Sorting and Degradation; Chaperones and folding catalysts
K03687	257204	226737	30468	Genetic Information Processing; Folding, Sorting and Degradation; Chaperones and folding catalysts
K03768	252951	226788	26163	Genetic Information Processing; Folding, Sorting and Degradation; Chaperones and folding catalysts
K04083	244086	226788	17298	Genetic Information Processing; Folding, Sorting and Degradation; Chaperones and folding catalysts
K03667	230472	209503	20970	Genetic Information Processing; Folding, Sorting and Degradation; Chaperones and folding catalysts
K03695	140365	102041	38324	Genetic Information Processing; Folding, Sorting and Degradation; Chaperones and folding catalysts
K03696	138669	127655	11014	Genetic Information Processing; Folding, Sorting and Degradation; Chaperones and folding catalysts
K03676	134975	99117	35858	Genetic Information Processing; Folding, Sorting and Degradation; Chaperones and folding catalysts
K07533	130165	128016	2149	Genetic Information Processing; Folding, Sorting and Degradation; Chaperones and folding catalysts
K03697	129335	127654	1681	Genetic Information Processing; Folding, Sorting and Degradation; Chaperones and folding catalysts
K07390	128135	99117	29018	Genetic Information Processing; Folding, Sorting and Degradation; Chaperones and folding catalysts
K02199	107041	99117	7924	Genetic Information Processing; Folding, Sorting and Degradation; Chaperones and folding catalysts
K03771	106605	99117	7487	Genetic Information Processing; Folding, Sorting and Degradation; Chaperones and folding catalysts
K03770	106547	99117	7429	Genetic Information Processing; Folding, Sorting and Degradation; Chaperones and folding catalysts
K05838	106537	99031	7506	Genetic Information Processing; Folding, Sorting and Degradation; Chaperones and folding catalysts
K03694	106295	99117	7178	Genetic Information Processing; Folding, Sorting and Degradation; Chaperones and folding catalysts
K04046	105405	99031	6374	Genetic Information Processing; Folding, Sorting and Degradation; Chaperones and folding catalysts
K03769	105044	99030	6014	Genetic Information Processing; Folding, Sorting and Degradation; Chaperones and folding catalysts
K04080	105029	99039	5990	Genetic Information Processing; Folding, Sorting and Degradation; Chaperones and folding catalysts
K03773	104378	99202	5175	Genetic Information Processing; Folding, Sorting and Degradation; Chaperones and folding catalysts
K05801	103999	99031	4968	Genetic Information Processing; Folding, Sorting and Degradation; Chaperones and folding catalysts
K03675	102997	99031	3967	Genetic Information Processing; Folding, Sorting and Degradation; Chaperones and folding catalysts
K04086	18632	18253	379	Genetic Information Processing; Folding, Sorting and Degradation; Chaperones and folding catalysts
K04082	13181	87	13096	Genetic Information Processing; Folding, Sorting and Degradation; Chaperones and folding catalysts
K04044	13175	87	13088	Genetic Information Processing; Folding, Sorting and Degradation; Chaperones and folding catalysts
K03767	12396	8384	4010	Genetic Information Processing; Folding, Sorting and Degradation; Chaperones and folding catalysts
K03775	4365	87	4279	Genetic Information Processing; Folding, Sorting and Degradation; Chaperones and folding catalysts
K04762	4230	87	4143	Genetic Information Processing; Folding, Sorting and Degradation; Chaperones and folding catalysts
K03772	4118	0	4118	Genetic Information Processing; Folding, Sorting and Degradation; Chaperones and folding catalysts
K03673	4037	87	3951	Genetic Information Processing; Folding, Sorting and Degradation; Chaperones and folding catalysts
K03611	3231	118	3113	Genetic Information Processing; Folding, Sorting and Degradation; Chaperones and folding catalysts
K04084	2872	173	2699	Genetic Information Processing; Folding, Sorting and Degradation; Chaperones and folding catalysts
K03672	2153	0	2153	Genetic Information Processing; Folding, Sorting and Degradation; Chaperones and folding catalysts
K03774	1208	87	1122	Genetic Information Processing; Folding, Sorting and Degradation; Chaperones and folding catalysts
K03805	464	0	463	Genetic Information Processing; Folding, Sorting and Degradation; Chaperones and folding catalysts
K04045	353	0	353	Genetic Information Processing; Folding, Sorting and Degradation; Chaperones and folding catalysts
K03674	122	0	122	Genetic Information Processing; Folding, Sorting and Degradation; Chaperones and folding catalysts
K04081	42	0	42	Genetic Information Processing; Folding, Sorting and Degradation; Chaperones and folding catalysts
K04798	5	0	5	Genetic Information Processing; Folding, Sorting and Degradation; Chaperones and folding catalysts
K04797	5	0	5	Genetic Information Processing; Folding, Sorting and Degradation; Chaperones and folding catalysts
K03544	257258	226771	30487	Genetic Information Processing; Folding, Sorting and Degradation; Chaperones and folding catalysts|Cellular Processes; Cell Growth and Death; Cell cycle - Caulobacter
K03981	3243	87	3158	Genetic Information Processing; Folding, Sorting and Degradation; Chaperones and folding catalysts|Environmental Information Processing; Membrane Transport; Secretion system
K07346	2667	0	2667	Genetic Information Processing; Folding, Sorting and Degradation; Chaperones and folding catalysts|Environmental Information Processing; Membrane Transport; Secretion system|Cellular Processes; Cell Motility; Bacterial motility proteins
K03071	221487	198148	23338	Genetic Information Processing; Folding, Sorting and Degradation; Chaperones and folding catalysts|Environmental Information Processing; Membrane Transport; Secretion system|Genetic Information Processing; Folding, Sorting and Degradation; Protein export|Environmental Information Processing; Membrane Transport; Bacterial secretion system
K13993	238392	217676	20717	Genetic Information Processing; Folding, Sorting and Degradation; Chaperones and folding catalysts|Genetic Information Processing; Folding, Sorting and Degradation; Protein processing in endoplasmic reticulum
K05516	18596	87	18510	Genetic Information Processing; Folding, Sorting and Degradation; Chaperones and folding catalysts|Genetic Information Processing; Replication and Repair; Chromosome
K04043	273633	226773	46861	Genetic Information Processing; Folding, Sorting and Degradation; Chaperones and folding catalysts|Human Diseases; Infectious Diseases; Tuberculosis|Genetic Information Processing; Folding, Sorting and Degradation; RNA degradation
K04077	266108	226772	39337	Genetic Information Processing; Folding, Sorting and Degradation; Chaperones and folding catalysts|Human Diseases; Metabolic Diseases; Type I diabetes mellitus|Human Diseases; Infectious Diseases; Tuberculosis|Genetic Information Processing; Folding, Sorting and Degradation; RNA degradation
K02108	257269	226773	30495	Genetic Information Processing; Folding, Sorting and Degradation; Chaperones and folding catalysts|Metabolism; Energy Metabolism; Photosynthesis proteins|Metabolism; Energy Metabolism; Oxidative phosphorylation|Metabolism; Energy Metabolism; Photosynthesis
K03798	290251	226773	63479	Genetic Information Processing; Folding, Sorting and Degradation; Chaperones and folding catalysts|Metabolism; Enzyme Families; Peptidases
K01361	106552	106405	148	Genetic Information Processing; Folding, Sorting and Degradation; Chaperones and folding catalysts|Metabolism; Enzyme Families; Peptidases
K08651	185	0	185	Genetic Information Processing; Folding, Sorting and Degradation; Chaperones and folding catalysts|Metabolism; Enzyme Families; Peptidases
K13275	137	30	107	Genetic Information Processing; Folding, Sorting and Degradation; Chaperones and folding catalysts|Metabolism; Enzyme Families; Peptidases
K08603	88	0	88	Genetic Information Processing; Folding, Sorting and Degradation; Chaperones and folding catalysts|Metabolism; Enzyme Families; Peptidases
K01342	76	49	28	Genetic Information Processing; Folding, Sorting and Degradation; Chaperones and folding catalysts|Metabolism; Enzyme Families; Peptidases
K08652	50	0	50	Genetic Information Processing; Folding, Sorting and Degradation; Chaperones and folding catalysts|Metabolism; Enzyme Families; Peptidases
K13276	31	28	1	Genetic Information Processing; Folding, Sorting and Degradation; Chaperones and folding catalysts|Metabolism; Enzyme Families; Peptidases
K13274	12	12	0	Genetic Information Processing; Folding, Sorting and Degradation; Chaperones and folding catalysts|Metabolism; Enzyme Families; Peptidases
K13277	12	12	0	Genetic Information Processing; Folding, Sorting and Degradation; Chaperones and folding catalysts|Metabolism; Enzyme Families; Peptidases
K01280	1	0	1	Genetic Information Processing; Folding, Sorting and Degradation; Chaperones and folding catalysts|Metabolism; Enzyme Families; Peptidases
K04771	427	0	427	Genetic Information Processing; Folding, Sorting and Degradation; Chaperones and folding catalysts|Metabolism; Enzyme Families; Peptidases|Environmental Information Processing; Signal Transduction; Two-component system
K10948	3	0	3	Genetic Information Processing; Folding, Sorting and Degradation; Chaperones and folding catalysts|Organismal Systems; Immune System; NOD-like receptor signaling pathway|Environmental Information Processing; Signaling Molecules and Interaction; Bacterial toxins|Human Diseases; Infectious Diseases; Vibrio cholerae infection
K13571	291	0	291	Genetic Information Processing; Folding, Sorting and Degradation; Proteasome
K13527	291	0	291	Genetic Information Processing; Folding, Sorting and Degradation; Proteasome
K03420	2	0	2	Genetic Information Processing; Folding, Sorting and Degradation; Proteasome
K13525	8643	0	8643	Genetic Information Processing; Folding, Sorting and Degradation; Protein processing in endoplasmic reticulum
K04079	126590	99148	27442	Genetic Information Processing; Folding, Sorting and Degradation; Protein processing in endoplasmic reticulum|Genetic Information Processing; Folding, Sorting and Degradation; Proteasome|Organismal Systems; Immune System; Antigen processing and presentation|Organismal Systems; Endocrine System; Progesterone-mediated oocyte maturation|Human Diseases; Cancers; Pathways in cancer|Human Diseases; Can…
K12573	253399	227692	25708	Genetic Information Processing; Folding, Sorting and Degradation; RNA degradation
K11927	209379	198054	11323	Genetic Information Processing; Folding, Sorting and Degradation; RNA degradation
K12574	138673	127711	10962	Genetic Information Processing; Folding, Sorting and Degradation; RNA degradation
K00970	135400	99117	36283	Genetic Information Processing; Folding, Sorting and Degradation; RNA degradation
K08311	119626	100062	19564	Genetic Information Processing; Folding, Sorting and Degradation; RNA degradation
K03732	2285	87	2199	Genetic Information Processing; Folding, Sorting and Degradation; RNA degradation
K12589	4	0	4	Genetic Information Processing; Folding, Sorting and Degradation; RNA degradation
K11600	4	0	4	Genetic Information Processing; Folding, Sorting and Degradation; RNA degradation
K03679	4	0	4	Genetic Information Processing; Folding, Sorting and Degradation; RNA degradation
K07573	4	0	4	Genetic Information Processing; Folding, Sorting and Degradation; RNA degradation
K12600	2	0	2	Genetic Information Processing; Folding, Sorting and Degradation; RNA degradation
K00566	257105	226788	30318	Genetic Information Processing; Folding, Sorting and Degradation; Sulfur relay system
K03154	113568	99188	14379	Genetic Information Processing; Folding, Sorting and Degradation; Sulfur relay system
K04085	104667	99117	5549	Genetic Information Processing; Folding, Sorting and Degradation; Sulfur relay system
K11179	959	87	872	Genetic Information Processing; Folding, Sorting and Degradation; Sulfur relay system
K07235	903	87	816	Genetic Information Processing; Folding, Sorting and Degradation; Sulfur relay system
K03831	781	0	781	Genetic Information Processing; Folding, Sorting and Degradation; Sulfur relay system
K07236	759	87	673	Genetic Information Processing; Folding, Sorting and Degradation; Sulfur relay system
K07237	659	0	659	Genetic Information Processing; Folding, Sorting and Degradation; Sulfur relay system
K03636	131019	107100	23919	Genetic Information Processing; Folding, Sorting and Degradation; Sulfur relay system|Metabolism; Metabolism of Cofactors and Vitamins; Folate biosynthesis
K03635	123477	107101	16377	Genetic Information Processing; Folding, Sorting and Degradation; Sulfur relay system|Metabolism; Metabolism of Cofactors and Vitamins; Folate biosynthesis
K03639	121336	101075	20262	Genetic Information Processing; Folding, Sorting and Degradation; Sulfur relay system|Metabolism; Metabolism of Cofactors and Vitamins; Folate biosynthesis
K03637	117006	100892	16114	Genetic Information Processing; Folding, Sorting and Degradation; Sulfur relay system|Metabolism; Metabolism of Cofactors and Vitamins; Folate biosynthesis
K13570	287	0	287	Genetic Information Processing; Folding, Sorting and Degradation; Ubiquitin system
K11996	17674	8098	9575	Genetic Information Processing; Folding, Sorting and Degradation; Ubiquitin system|Genetic Information Processing; Folding, Sorting and Degradation; Sulfur relay system
K02983	3	0	3	Genetic Information Processing; Folding, Sorting and Degradation; Ubiquitin system|Genetic Information Processing; Translation; Ribosome
K10563	502803	453552	49251	Genetic Information Processing; Replication and Repair; Base excision repair|Genetic Information Processing; Replication and Repair; DNA repair and recombination proteins
K01142	371153	331993	39160	Genetic Information Processing; Replication and Repair; Base excision repair|Genetic Information Processing; Replication and Repair; DNA repair and recombination proteins
K10773	255436	225167	30269	Genetic Information Processing; Replication and Repair; Base excision repair|Genetic Information Processing; Replication and Repair; DNA repair and recombination proteins
K01246	236103	226420	9683	Genetic Information Processing; Replication and Repair; Base excision repair|Genetic Information Processing; Replication and Repair; DNA repair and recombination proteins
K03652	130851	119251	11600	Genetic Information Processing; Replication and Repair; Base excision repair|Genetic Information Processing; Replication and Repair; DNA repair and recombination proteins
K03575	127516	109506	18012	Genetic Information Processing; Replication and Repair; Base excision repair|Genetic Information Processing; Replication and Repair; DNA repair and recombination proteins
K05522	4846	0	4846	Genetic Information Processing; Replication and Repair; Base excision repair|Genetic Information Processing; Replication and Repair; DNA repair and recombination proteins
K01151	4323	2074	2247	Genetic Information Processing; Replication and Repair; Base excision repair|Genetic Information Processing; Replication and Repair; DNA repair and recombination proteins
K01247	2467	103	2365	Genetic Information Processing; Replication and Repair; Base excision repair|Genetic Information Processing; Replication and Repair; DNA repair and recombination proteins
K03649	1142	19	1123	Genetic Information Processing; Replication and Repair; Base excision repair|Genetic Information Processing; Replication and Repair; DNA repair and recombination proteins
K03660	89	0	89	Genetic Information Processing; Replication and Repair; Base excision repair|Genetic Information Processing; Replication and Repair; DNA repair and recombination proteins
K10800	5	0	5	Genetic Information Processing; Replication and Repair; Base excision repair|Genetic Information Processing; Replication and Repair; DNA repair and recombination proteins
K02330	4	0	4	Genetic Information Processing; Replication and Repair; Base excision repair|Genetic Information Processing; Replication and Repair; DNA repair and recombination proteins
K03648	133729	127742	5987	Genetic Information Processing; Replication and Repair; Base excision repair|Genetic Information Processing; Replication and Repair; DNA repair and recombination proteins|Human Diseases; Immune System Diseases; Primary immunodeficiency
K07462	264805	226769	38037	Genetic Information Processing; Replication and Repair; Base excision repair|Genetic Information Processing; Replication and Repair; Mismatch repair|Genetic Information Processing; Replication and Repair; Homologous recombination|Genetic Information Processing; Replication and Repair; DNA repair and recombination proteins
K01971	7464	37	7427	Genetic Information Processing; Replication and Repair; Base excision repair|Genetic Information Processing; Replication and Repair; Mismatch repair|Genetic Information Processing; Replication and Repair; Non-homologous end-joining|Genetic Information Processing; Replication and Repair; Nucleotide excision repair|Genetic Information Processing; Replication and Repair; DNA repair and recombination…
K04799	5	0	5	Genetic Information Processing; Replication and Repair; Base excision repair|Genetic Information Processing; Replication and Repair; Non-homologous end-joining|Genetic Information Processing; Replication and Repair; DNA repair and recombination proteins|Genetic Information Processing; Replication and Repair; DNA replication|Genetic Information Processing; Replication and Repair; DNA replication p…
K13529	2393	0	2393	Genetic Information Processing; Replication and Repair; Base excision repair|Genetic Information Processing; Transcription; Transcription factors|Genetic Information Processing; Replication and Repair; DNA repair and recombination proteins
K04763	376577	337348	39229	Genetic Information Processing; Replication and Repair; Chromosome
K05837	257301	226783	30518	Genetic Information Processing; Replication and Repair; Chromosome
K03495	256502	226773	29730	Genetic Information Processing; Replication and Repair; Chromosome
K03570	256303	226769	29534	Genetic Information Processing; Replication and Repair; Chromosome
K03466	253833	228806	25026	Genetic Information Processing; Replication and Repair; Chromosome
K04047	252387	225376	27012	Genetic Information Processing; Replication and Repair; Chromosome
K05896	248331	226921	21410	Genetic Information Processing; Replication and Repair; Chromosome
K03733	245028	206867	38161	Genetic Information Processing; Replication and Repair; Chromosome
K06024	244414	226765	17650	Genetic Information Processing; Replication and Repair; Chromosome
K03529	244190	226771	17419	Genetic Information Processing; Replication and Repair; Chromosome
K03571	235426	226771	8656	Genetic Information Processing; Replication and Repair; Chromosome
K09772	138322	127651	10672	Genetic Information Processing; Replication and Repair; Chromosome
K01448	137768	101870	35898	Genetic Information Processing; Replication and Repair; Chromosome
K04074	129646	127650	1995	Genetic Information Processing; Replication and Repair; Chromosome
K04094	129547	118744	10802	Genetic Information Processing; Replication and Repair; Chromosome
K06286	129546	127639	1906	Genetic Information Processing; Replication and Repair; Chromosome
K13052	129497	127644	1854	Genetic Information Processing; Replication and Repair; Chromosome
K03593	128029	99170	28860	Genetic Information Processing; Replication and Repair; Chromosome
K03610	116400	101144	15256	Genetic Information Processing; Replication and Repair; Chromosome
K03608	114016	99117	14899	Genetic Information Processing; Replication and Repair; Chromosome
K09888	110072	101125	8947	Genetic Information Processing; Replication and Repair; Chromosome
K03585	109931	99117	10814	Genetic Information Processing; Replication and Repair; Chromosome
K04095	12455	11833	622	Genetic Information Processing; Replication and Repair; Chromosome
K05589	2635	87	2550	Genetic Information Processing; Replication and Repair; Chromosome
K03586	2590	87	2504	Genetic Information Processing; Replication and Repair; Chromosome
K03528	2263	87	2176	Genetic Information Processing; Replication and Repair; Chromosome
K13053	2014	0	2014	Genetic Information Processing; Replication and Repair; Chromosome
K05804	1524	0	1524	Genetic Information Processing; Replication and Repair; Chromosome
K03804	435	0	435	Genetic Information Processing; Replication and Repair; Chromosome
K03633	435	0	435	Genetic Information Processing; Replication and Repair; Chromosome
K03632	435	0	435	Genetic Information Processing; Replication and Repair; Chromosome
K03591	435	0	435	Genetic Information Processing; Replication and Repair; Chromosome
K12961	435	0	435	Genetic Information Processing; Replication and Repair; Chromosome
K11686	123	31	92	Genetic Information Processing; Replication and Repair; Chromosome
K11685	20	0	20	Genetic Information Processing; Replication and Repair; Chromosome
K11275	14	0	14	Genetic Information Processing; Replication and Repair; Chromosome
K07739	8	0	8	Genetic Information Processing; Replication and Repair; Chromosome
K11418	2	0	2	Genetic Information Processing; Replication and Repair; Chromosome
K11434	1	0	1	Genetic Information Processing; Replication and Repair; Chromosome
K03588	258670	226825	31846	Genetic Information Processing; Replication and Repair; Chromosome|Cellular Processes; Cell Growth and Death; Cell cycle - Caulobacter
K03589	257097	226704	30393	Genetic Information Processing; Replication and Repair; Chromosome|Cellular Processes; Cell Growth and Death; Cell cycle - Caulobacter
K03590	248453	226772	21680	Genetic Information Processing; Replication and Repair; Chromosome|Cellular Processes; Cell Growth and Death; Cell cycle - Caulobacter
K03531	257372	226775	30597	Genetic Information Processing; Replication and Repair; Chromosome|Cellular Processes; Cell Growth and Death; Cell cycle - Caulobacter|Cellular Processes; Cell Motility; Cytoskeleton proteins
K03496	612074	532192	79881	Genetic Information Processing; Replication and Repair; Chromosome|Cellular Processes; Cell Motility; Cytoskeleton proteins
K03569	374597	337648	36949	Genetic Information Processing; Replication and Repair; Chromosome|Cellular Processes; Cell Motility; Cytoskeleton proteins
K03609	116426	101172	15255	Genetic Information Processing; Replication and Repair; Chromosome|Cellular Processes; Cell Motility; Cytoskeleton proteins
K02313	257233	226773	30460	Genetic Information Processing; Replication and Repair; Chromosome|Environmental Information Processing; Signal Transduction; Two-component system|Cellular Processes; Cell Growth and Death; Cell cycle - Caulobacter|Genetic Information Processing; Replication and Repair; DNA replication proteins
K03666	114879	99170	15709	Genetic Information Processing; Replication and Repair; Chromosome|Genetic Information Processing; Folding, Sorting and Degradation; RNA degradation
K03746	4167	0	4167	Genetic Information Processing; Replication and Repair; Chromosome|Genetic Information Processing; Replication and Repair; DNA repair and recombination proteins
K03530	684456	628906	55550	Genetic Information Processing; Replication and Repair; Chromosome|Genetic Information Processing; Replication and Repair; DNA repair and recombination proteins|Genetic Information Processing; Replication and Repair; DNA replication proteins
K05788	119018	99110	19909	Genetic Information Processing; Replication and Repair; Chromosome|Genetic Information Processing; Replication and Repair; DNA repair and recombination proteins|Genetic Information Processing; Replication and Repair; DNA replication proteins
K04764	118622	99117	19504	Genetic Information Processing; Replication and Repair; Chromosome|Genetic Information Processing; Replication and Repair; DNA repair and recombination proteins|Genetic Information Processing; Replication and Repair; DNA replication proteins
K05787	646	0	646	Genetic Information Processing; Replication and Repair; Chromosome|Genetic Information Processing; Replication and Repair; DNA repair and recombination proteins|Genetic Information Processing; Replication and Repair; DNA replication proteins
K02622	236062	226772	9290	Genetic Information Processing; Replication and Repair; Chromosome|Genetic Information Processing; Replication and Repair; DNA replication proteins
K02621	236043	226771	9272	Genetic Information Processing; Replication and Repair; Chromosome|Genetic Information Processing; Replication and Repair; DNA replication proteins
K03645	438	0	438	Genetic Information Processing; Replication and Repair; Chromosome|Genetic Information Processing; Replication and Repair; DNA replication proteins
K03501	244897	226773	18125	Genetic Information Processing; Replication and Repair; Chromosome|Genetic Information Processing; Translation; Ribosome Biogenesis
K03587	128368	99117	29251	Genetic Information Processing; Replication and Repair; Chromosome|Metabolism; Glycan Biosynthesis and Metabolism; Peptidoglycan biosynthesis
K03574	271338	239945	31394	Genetic Information Processing; Replication and Repair; DNA repair and recombination proteins
K04485	257183	226773	30411	Genetic Information Processing; Replication and Repair; DNA repair and recombination proteins
K03722	245306	226717	18589	Genetic Information Processing; Replication and Repair; DNA repair and recombination proteins
K03631	241242	223125	18118	Genetic Information Processing; Replication and Repair; DNA repair and recombination proteins
K00567	239560	222387	17174	Genetic Information Processing; Replication and Repair; DNA repair and recombination proteins
K02346	229060	217983	11076	Genetic Information Processing; Replication and Repair; DNA repair and recombination proteins
K03502	133634	122162	11472	Genetic Information Processing; Replication and Repair; DNA repair and recombination proteins
K03700	129756	127655	2101	Genetic Information Processing; Replication and Repair; DNA repair and recombination proteins
K01669	124949	99122	25828	Genetic Information Processing; Replication and Repair; DNA repair and recombination proteins
K03724	110355	106961	3394	Genetic Information Processing; Replication and Repair; DNA repair and recombination proteins
K13531	103905	102379	1525	Genetic Information Processing; Replication and Repair; DNA repair and recombination proteins
K03919	103790	99031	4758	Genetic Information Processing; Replication and Repair; DNA repair and recombination proteins
K03546	31395	11869	19526	Genetic Information Processing; Replication and Repair; DNA repair and recombination proteins
K03547	23242	11869	11373	Genetic Information Processing; Replication and Repair; DNA repair and recombination proteins
K07455	14116	13404	713	Genetic Information Processing; Replication and Repair; DNA repair and recombination proteins
K05982	9903	12	9893	Genetic Information Processing; Replication and Repair; DNA repair and recombination proteins
K14161	7544	176	7369	Genetic Information Processing; Replication and Repair; DNA repair and recombination proteins
K07458	6352	4608	1743	Genetic Information Processing; Replication and Repair; DNA repair and recombination proteins
K14162	4021	0	4020	Genetic Information Processing; Replication and Repair; DNA repair and recombination proteins
K03656	2644	87	2558	Genetic Information Processing; Replication and Repair; DNA repair and recombination proteins
K03554	2407	0	2407	Genetic Information Processing; Replication and Repair; DNA repair and recombination proteins
K14160	2066	0	2066	Genetic Information Processing; Replication and Repair; DNA repair and recombination proteins
K02336	673	0	673	Genetic Information Processing; Replication and Repair; DNA repair and recombination proteins
K02347	455	53	402	Genetic Information Processing; Replication and Repair; DNA repair and recombination proteins
K01160	446	87	359	Genetic Information Processing; Replication and Repair; DNA repair and recombination proteins
K03658	434	0	434	Genetic Information Processing; Replication and Repair; DNA repair and recombination proteins
K05984	410	0	410	Genetic Information Processing; Replication and Repair; DNA repair and recombination proteins
K10906	25	0	25	Genetic Information Processing; Replication and Repair; DNA repair and recombination proteins
K04483	7	0	7	Genetic Information Processing; Replication and Repair; DNA repair and recombination proteins
K10896	5	0	5	Genetic Information Processing; Replication and Repair; DNA repair and recombination proteins
K03552	4	0	4	Genetic Information Processing; Replication and Repair; DNA repair and recombination proteins
K04479	3	0	3	Genetic Information Processing; Replication and Repair; DNA repair and recombination proteins
K04484	1	0	1	Genetic Information Processing; Replication and Repair; DNA repair and recombination proteins
K03654	249087	220798	28289	Genetic Information Processing; Replication and Repair; DNA repair and recombination proteins|Genetic Information Processing; Folding, Sorting and Degradation; RNA degradation
K03168	267187	227675	39513	Genetic Information Processing; Replication and Repair; DNA repair and recombination proteins|Genetic Information Processing; Replication and Repair; DNA replication proteins
K02469	265925	226746	39179	Genetic Information Processing; Replication and Repair; DNA repair and recombination proteins|Genetic Information Processing; Replication and Repair; DNA replication proteins
K02470	257804	226773	31032	Genetic Information Processing; Replication and Repair; DNA repair and recombination proteins|Genetic Information Processing; Replication and Repair; DNA replication proteins
K04802	5	0	5	Genetic Information Processing; Replication and Repair; DNA repair and recombination proteins|Genetic Information Processing; Replication and Repair; Mismatch repair|Genetic Information Processing; Replication and Repair; Nucleotide excision repair|Genetic Information Processing; Replication and Repair; DNA replication|Genetic Information Processing; Replication and Repair; Base excision repair|C…
K01972	257461	226773	30688	Genetic Information Processing; Replication and Repair; DNA repair and recombination proteins|Genetic Information Processing; Replication and Repair; Mismatch repair|Genetic Information Processing; Replication and Repair; Nucleotide excision repair|Genetic Information Processing; Replication and Repair; DNA replication|Genetic Information Processing; Replication and Repair; Base excision repair|G…
K10747	11	0	11	Genetic Information Processing; Replication and Repair; DNA repair and recombination proteins|Genetic Information Processing; Replication and Repair; Mismatch repair|Genetic Information Processing; Replication and Repair; Nucleotide excision repair|Genetic Information Processing; Replication and Repair; DNA replication|Genetic Information Processing; Replication and Repair; Base excision repair|G…
K07466	6	0	6	Genetic Information Processing; Replication and Repair; DNA repair and recombination proteins|Genetic Information Processing; Replication and Repair; Mismatch repair|Genetic Information Processing; Transcription; Transcription factors|Genetic Information Processing; Replication and Repair; Nucleotide excision repair|Genetic Information Processing; Replication and Repair; DNA replication|Genetic I…
K03346	129558	127651	1906	Genetic Information Processing; Replication and Repair; DNA replication proteins
K11144	129558	127639	1920	Genetic Information Processing; Replication and Repair; DNA replication proteins
K03169	9939	5037	4903	Genetic Information Processing; Replication and Repair; DNA replication proteins
K02315	8088	7368	721	Genetic Information Processing; Replication and Repair; DNA replication proteins
K10763	2588	87	2501	Genetic Information Processing; Replication and Repair; DNA replication proteins
K10748	462	0	462	Genetic Information Processing; Replication and Repair; DNA replication proteins
K10725	11	0	11	Genetic Information Processing; Replication and Repair; DNA replication proteins
K03170	7	0	7	Genetic Information Processing; Replication and Repair; DNA replication proteins
K04801	6	0	6	Genetic Information Processing; Replication and Repair; DNA replication proteins
K03167	5	0	5	Genetic Information Processing; Replication and Repair; DNA replication proteins
K03166	5	0	5	Genetic Information Processing; Replication and Repair; DNA replication proteins
K02683	5	0	5	Genetic Information Processing; Replication and Repair; DNA replication proteins
K04800	5	0	5	Genetic Information Processing; Replication and Repair; DNA replication proteins
K10726	5	0	5	Genetic Information Processing; Replication and Repair; DNA replication proteins
K03163	3	0	3	Genetic Information Processing; Replication and Repair; DNA replication proteins
K03469	261902	231236	30666	Genetic Information Processing; Replication and Repair; DNA replication|Genetic Information Processing; Replication and Repair; DNA replication proteins
K03470	257232	226771	30461	Genetic Information Processing; Replication and Repair; DNA replication|Genetic Information Processing; Replication and Repair; DNA replication proteins
K02316	257191	226741	30450	Genetic Information Processing; Replication and Repair; DNA replication|Genetic Information Processing; Replication and Repair; DNA replication proteins
K03471	11838	9995	1845	Genetic Information Processing; Replication and Repair; DNA replication|Genetic Information Processing; Replication and Repair; DNA replication proteins
K03655	358153	327373	30780	Genetic Information Processing; Replication and Repair; Homologous recombination|Genetic Information Processing; Replication and Repair; DNA repair and recombination proteins
K03553	267288	228681	38608	Genetic Information Processing; Replication and Repair; Homologous recombination|Genetic Information Processing; Replication and Repair; DNA repair and recombination proteins
K03551	257280	226773	30508	Genetic Information Processing; Replication and Repair; Homologous recombination|Genetic Information Processing; Replication and Repair; DNA repair and recombination proteins
K06187	257230	226773	30458	Genetic Information Processing; Replication and Repair; Homologous recombination|Genetic Information Processing; Replication and Repair; DNA repair and recombination proteins
K03550	257219	226769	30450	Genetic Information Processing; Replication and Repair; Homologous recombination|Genetic Information Processing; Replication and Repair; DNA repair and recombination proteins
K03584	257125	226772	30353	Genetic Information Processing; Replication and Repair; Homologous recombination|Genetic Information Processing; Replication and Repair; DNA repair and recombination proteins
K04066	257101	226724	30374	Genetic Information Processing; Replication and Repair; Homologous recombination|Genetic Information Processing; Replication and Repair; DNA repair and recombination proteins
K03629	256872	226769	30103	Genetic Information Processing; Replication and Repair; Homologous recombination|Genetic Information Processing; Replication and Repair; DNA repair and recombination proteins
K03581	239764	226954	12811	Genetic Information Processing; Replication and Repair; Homologous recombination|Genetic Information Processing; Replication and Repair; DNA repair and recombination proteins
K01159	127585	99117	28468	Genetic Information Processing; Replication and Repair; Homologous recombination|Genetic Information Processing; Replication and Repair; DNA repair and recombination proteins
K03583	2409	87	2322	Genetic Information Processing; Replication and Repair; Homologous recombination|Genetic Information Processing; Replication and Repair; DNA repair and recombination proteins
K03582	2404	87	2317	Genetic Information Processing; Replication and Repair; Homologous recombination|Genetic Information Processing; Replication and Repair; DNA repair and recombination proteins
K02686	737	0	737	Genetic Information Processing; Replication and Repair; Homologous recombination|Genetic Information Processing; Replication and Repair; DNA repair and recombination proteins
K04067	453	0	453	Genetic Information Processing; Replication and Repair; Homologous recombination|Genetic Information Processing; Replication and Repair; DNA repair and recombination proteins
K02317	370	0	370	Genetic Information Processing; Replication and Repair; Homologous recombination|Genetic Information Processing; Replication and Repair; DNA repair and recombination proteins
K03601	257037	226757	30280	Genetic Information Processing; Replication and Repair; Mismatch repair|Genetic Information Processing; Replication and Repair; DNA repair and recombination proteins
K03602	256716	226686	30029	Genetic Information Processing; Replication and Repair; Mismatch repair|Genetic Information Processing; Replication and Repair; DNA repair and recombination proteins
K03572	256603	226773	29831	Genetic Information Processing; Replication and Repair; Mismatch repair|Genetic Information Processing; Replication and Repair; DNA repair and recombination proteins
K03555	256443	226773	29670	Genetic Information Processing; Replication and Repair; Mismatch repair|Genetic Information Processing; Replication and Repair; DNA repair and recombination proteins
K07456	138051	127655	10397	Genetic Information Processing; Replication and Repair; Mismatch repair|Genetic Information Processing; Replication and Repair; DNA repair and recombination proteins
K01141	2363	0	2363	Genetic Information Processing; Replication and Repair; Mismatch repair|Genetic Information Processing; Replication and Repair; DNA repair and recombination proteins
K10857	1251	87	1165	Genetic Information Processing; Replication and Repair; Mismatch repair|Genetic Information Processing; Replication and Repair; DNA repair and recombination proteins
K03573	437	0	437	Genetic Information Processing; Replication and Repair; Mismatch repair|Genetic Information Processing; Replication and Repair; DNA repair and recombination proteins
K06223	46037	271	45767	Genetic Information Processing; Replication and Repair; Mismatch repair|Genetic Information Processing; Replication and Repair; DNA repair and recombination proteins|Genetic Information Processing; Replication and Repair; DNA replication proteins
K03111	293270	249507	43762	Genetic Information Processing; Replication and Repair; Mismatch repair|Genetic Information Processing; Replication and Repair; Homologous recombination|Genetic Information Processing; Replication and Repair; DNA repair and recombination proteins|Genetic Information Processing; Replication and Repair; DNA replication|Genetic Information Processing; Replication and Repair; DNA replication proteins
K03657	393716	346191	47525	Genetic Information Processing; Replication and Repair; Mismatch repair|Genetic Information Processing; Replication and Repair; Nucleotide excision repair|Genetic Information Processing; Replication and Repair; DNA repair and recombination proteins
K10979	3899	30	3869	Genetic Information Processing; Replication and Repair; Non-homologous end-joining|Genetic Information Processing; Replication and Repair; DNA repair and recombination proteins
K03701	479746	444326	35419	Genetic Information Processing; Replication and Repair; Nucleotide excision repair|Genetic Information Processing; Replication and Repair; DNA repair and recombination proteins
K03702	257223	226773	30449	Genetic Information Processing; Replication and Repair; Nucleotide excision repair|Genetic Information Processing; Replication and Repair; DNA repair and recombination proteins
K03703	257223	226758	30464	Genetic Information Processing; Replication and Repair; Nucleotide excision repair|Genetic Information Processing; Replication and Repair; DNA repair and recombination proteins
K03723	245152	226788	18364	Genetic Information Processing; Replication and Repair; Nucleotide excision repair|Genetic Information Processing; Replication and Repair; DNA repair and recombination proteins
K10848	71	0	71	Genetic Information Processing; Replication and Repair; Nucleotide excision repair|Genetic Information Processing; Replication and Repair; DNA repair and recombination proteins|Genetic Information Processing; Replication and Repair; DNA replication proteins
K10843	545	0	545	Genetic Information Processing; Replication and Repair; Nucleotide excision repair|Genetic Information Processing; Transcription; Transcription machinery|Genetic Information Processing; Transcription; Basal transcription factors|Genetic Information Processing; Replication and Repair; DNA repair and recombination proteins
K10844	142	16	126	Genetic Information Processing; Replication and Repair; Nucleotide excision repair|Genetic Information Processing; Transcription; Transcription machinery|Genetic Information Processing; Transcription; Basal transcription factors|Genetic Information Processing; Replication and Repair; DNA repair and recombination proteins
K02529	699681	660513	39168	Genetic Information Processing; Transcription; Transcription factors
K03704	489075	445341	43734	Genetic Information Processing; Transcription; Transcription factors
K01420	361967	339193	22775	Genetic Information Processing; Transcription; Transcription factors
K07726	310597	296981	13616	Genetic Information Processing; Transcription; Transcription factors
K03710	256085	243321	12764	Genetic Information Processing; Transcription; Transcription factors
K03705	243757	226686	17071	Genetic Information Processing; Transcription; Transcription factors
K07738	236889	219164	17725	Genetic Information Processing; Transcription; Transcription factors
K03488	236314	231677	4637	Genetic Information Processing; Transcription; Transcription factors
K03484	235438	232860	2577	Genetic Information Processing; Transcription; Transcription factors
K09017	214568	200035	14533	Genetic Information Processing; Transcription; Transcription factors
K06075	210616	200010	10606	Genetic Information Processing; Transcription; Transcription factors
K03711	155862	100372	55489	Genetic Information Processing; Transcription; Transcription factors
K07727	150889	131351	19538	Genetic Information Processing; Transcription; Transcription factors
K03892	149873	116196	33679	Genetic Information Processing; Transcription; Transcription factors
K07729	131020	126544	4475	Genetic Information Processing; Transcription; Transcription factors
K03481	129687	129482	204	Genetic Information Processing; Transcription; Transcription factors
K09685	129594	127655	1940	Genetic Information Processing; Transcription; Transcription factors
K03436	121667	119148	2520	Genetic Information Processing; Transcription; Transcription factors
K07506	120773	99030	21743	Genetic Information Processing; Transcription; Transcription factors
K03491	118279	116324	1955	Genetic Information Processing; Transcription; Transcription factors
K07979	117087	112675	4411	Genetic Information Processing; Transcription; Transcription factors
K07736	116783	99056	17727	Genetic Information Processing; Transcription; Transcription factors
K03492	115741	113853	1888	Genetic Information Processing; Transcription; Transcription factors
K05311	112075	110453	1621	Genetic Information Processing; Transcription; Transcription factors
K04761	110882	99303	11579	Genetic Information Processing; Transcription; Transcription factors
K13771	109117	99230	9886	Genetic Information Processing; Transcription; Transcription factors
K03483	108973	107503	1470	Genetic Information Processing; Transcription; Transcription factors
K07735	106572	99117	7454	Genetic Information Processing; Transcription; Transcription factors
K09823	106064	99117	6948	Genetic Information Processing; Transcription; Transcription factors
K02444	105240	99400	5840	Genetic Information Processing; Transcription; Transcription factors
K02019	104466	99057	5408	Genetic Information Processing; Transcription; Transcription factors
K11924	104107	99031	5076	Genetic Information Processing; Transcription; Transcription factors
K03576	103960	99117	4843	Genetic Information Processing; Transcription; Transcription factors
K07722	99221	98847	374	Genetic Information Processing; Transcription; Transcription factors
K05372	98872	98847	25	Genetic Information Processing; Transcription; Transcription factors
K03712	50675	34913	15762	Genetic Information Processing; Transcription; Transcription factors
K03402	42493	36766	5728	Genetic Information Processing; Transcription; Transcription factors
K09825	30806	20714	10091	Genetic Information Processing; Transcription; Transcription factors
K10947	25045	20551	4494	Genetic Information Processing; Transcription; Transcription factors
K03709	22276	19228	3048	Genetic Information Processing; Transcription; Transcription factors
K03708	20992	19189	1803	Genetic Information Processing; Transcription; Transcription factors
K07737	20365	7528	12837	Genetic Information Processing; Transcription; Transcription factors
K03973	18621	17584	1037	Genetic Information Processing; Transcription; Transcription factors
K03486	15780	13865	1916	Genetic Information Processing; Transcription; Transcription factors
K02076	12445	10779	1667	Genetic Information Processing; Transcription; Transcription factors
K03713	12304	10391	1912	Genetic Information Processing; Transcription; Transcription factors
K02530	10833	9391	1441	Genetic Information Processing; Transcription; Transcription factors
K02531	10384	10278	107	Genetic Information Processing; Transcription; Transcription factors
K03706	10172	8436	1735	Genetic Information Processing; Transcription; Transcription factors
K05346	9928	9818	110	Genetic Information Processing; Transcription; Transcription factors
K02103	9474	7979	1496	Genetic Information Processing; Transcription; Transcription factors
K02525	8930	8519	411	Genetic Information Processing; Transcription; Transcription factors
K02647	8278	7299	978	Genetic Information Processing; Transcription; Transcription factors
K07978	8150	0	8150	Genetic Information Processing; Transcription; Transcription factors
K03493	7686	7456	231	Genetic Information Processing; Transcription; Transcription factors
K05800	6549	201	6349	Genetic Information Processing; Transcription; Transcription factors
K03566	5365	0	5365	Genetic Information Processing; Transcription; Transcription factors
K08365	5164	262	4903	Genetic Information Processing; Transcription; Transcription factors
K05799	4719	55	4665	Genetic Information Processing; Transcription; Transcription factors
K03489	4645	4307	338	Genetic Information Processing; Transcription; Transcription factors
K00375	4290	75	4215	Genetic Information Processing; Transcription; Transcription factors
K02624	3427	0	3427	Genetic Information Processing; Transcription; Transcription factors
K07734	3120	53	3068	Genetic Information Processing; Transcription; Transcription factors
K05836	2728	0	2728	Genetic Information Processing; Transcription; Transcription factors
K09684	2665	68	2596	Genetic Information Processing; Transcription; Transcription factors
K02538	2276	976	1302	Genetic Information Processing; Transcription; Transcription factors
K03556	2270	0	2270	Genetic Information Processing; Transcription; Transcription factors
K07733	2074	0	2074	Genetic Information Processing; Transcription; Transcription factors
K03567	2028	0	2028	Genetic Information Processing; Transcription; Transcription factors
K13653	1774	56	1719	Genetic Information Processing; Transcription; Transcription factors
K11475	1767	0	1767	Genetic Information Processing; Transcription; Transcription factors
K02099	1640	12	1631	Genetic Information Processing; Transcription; Transcription factors
K06145	1535	0	1535	Genetic Information Processing; Transcription; Transcription factors
K13639	1440	0	1440	Genetic Information Processing; Transcription; Transcription factors
K03577	1410	0	1410	Genetic Information Processing; Transcription; Transcription factors
K13643	1407	87	1321	Genetic Information Processing; Transcription; Transcription factors
K06140	1309	0	1309	Genetic Information Processing; Transcription; Transcription factors
K13641	1180	0	1180	Genetic Information Processing; Transcription; Transcription factors
K03718	1150	0	1150	Genetic Information Processing; Transcription; Transcription factors
K03435	1137	24	1114	Genetic Information Processing; Transcription; Transcription factors
K02167	1054	0	1054	Genetic Information Processing; Transcription; Transcription factors
K13634	965	0	965	Genetic Information Processing; Transcription; Transcription factors
K03717	938	0	938	Genetic Information Processing; Transcription; Transcription factors
K13635	921	173	749	Genetic Information Processing; Transcription; Transcription factors
K02043	893	0	893	Genetic Information Processing; Transcription; Transcription factors
K02616	873	27	846	Genetic Information Processing; Transcription; Transcription factors
K07724	817	0	817	Genetic Information Processing; Transcription; Transcription factors
K03974	798	0	797	Genetic Information Processing; Transcription; Transcription factors
K05499	767	0	767	Genetic Information Processing; Transcription; Transcription factors
K03487	744	0	744	Genetic Information Processing; Transcription; Transcription factors
K02081	736	0	736	Genetic Information Processing; Transcription; Transcription factors
K05818	664	0	664	Genetic Information Processing; Transcription; Transcription factors
K03721	645	0	645	Genetic Information Processing; Transcription; Transcription factors
K14348	630	87	544	Genetic Information Processing; Transcription; Transcription factors
K13640	600	0	600	Genetic Information Processing; Transcription; Transcription factors
K05785	563	0	563	Genetic Information Processing; Transcription; Transcription factors
K06714	551	49	502	Genetic Information Processing; Transcription; Transcription factors
K03603	547	16	531	Genetic Information Processing; Transcription; Transcription factors
K06211	541	88	454	Genetic Information Processing; Transcription; Transcription factors
K03720	533	87	448	Genetic Information Processing; Transcription; Transcription factors
K13652	513	24	489	Genetic Information Processing; Transcription; Transcription factors
K02623	504	0	504	Genetic Information Processing; Transcription; Transcription factors
K11534	462	0	462	Genetic Information Processing; Transcription; Transcription factors
K02521	455	0	455	Genetic Information Processing; Transcription; Transcription factors
K03604	440	0	440	Genetic Information Processing; Transcription; Transcription factors
K03764	436	0	436	Genetic Information Processing; Transcription; Transcription factors
K09826	436	0	436	Genetic Information Processing; Transcription; Transcription factors
K11926	435	0	435	Genetic Information Processing; Transcription; Transcription factors
K02565	434	0	434	Genetic Information Processing; Transcription; Transcription factors
K11923	428	0	428	Genetic Information Processing; Transcription; Transcription factors
K02562	422	0	422	Genetic Information Processing; Transcription; Transcription factors
K13631	396	0	396	Genetic Information Processing; Transcription; Transcription factors
K03477	386	0	386	Genetic Information Processing; Transcription; Transcription factors
K02430	376	0	376	Genetic Information Processing; Transcription; Transcription factors
K13632	376	0	376	Genetic Information Processing; Transcription; Transcription factors
K14056	365	0	365	Genetic Information Processing; Transcription; Transcription factors
K12266	365	0	365	Genetic Information Processing; Transcription; Transcription factors
K11922	363	0	363	Genetic Information Processing; Transcription; Transcription factors
K13928	346	0	346	Genetic Information Processing; Transcription; Transcription factors
K02443	335	55	281	Genetic Information Processing; Transcription; Transcription factors
K13772	315	0	315	Genetic Information Processing; Transcription; Transcription factors
K06284	313	33	279	Genetic Information Processing; Transcription; Transcription factors
K04769	301	47	254	Genetic Information Processing; Transcription; Transcription factors
K04033	286	0	286	Genetic Information Processing; Transcription; Transcription factors
K13770	280	34	246	Genetic Information Processing; Transcription; Transcription factors
K13633	277	8	270	Genetic Information Processing; Transcription; Transcription factors
K11921	272	0	272	Genetic Information Processing; Transcription; Transcription factors
K13655	267	0	267	Genetic Information Processing; Transcription; Transcription factors
K09682	266	32	234	Genetic Information Processing; Transcription; Transcription factors
K14414	260	0	260	Genetic Information Processing; Transcription; Transcription factors
K06314	257	47	210	Genetic Information Processing; Transcription; Transcription factors
K01994	237	31	206	Genetic Information Processing; Transcription; Transcription factors
K07723	222	59	162	Genetic Information Processing; Transcription; Transcription factors
K02508	212	0	212	Genetic Information Processing; Transcription; Transcription factors
K06283	192	31	161	Genetic Information Processing; Transcription; Transcription factors
K06285	180	31	149	Genetic Information Processing; Transcription; Transcription factors
K02688	172	0	172	Genetic Information Processing; Transcription; Transcription factors
K03480	168	52	116	Genetic Information Processing; Transcription; Transcription factors
K11474	167	0	167	Genetic Information Processing; Transcription; Transcription factors
K06608	165	30	135	Genetic Information Processing; Transcription; Transcription factors
K09681	159	13	147	Genetic Information Processing; Transcription; Transcription factors
K11476	156	35	122	Genetic Information Processing; Transcription; Transcription factors
K10810	145	53	92	Genetic Information Processing; Transcription; Transcription factors
K13794	145	0	145	Genetic Information Processing; Transcription; Transcription factors
K13638	123	0	123	Genetic Information Processing; Transcription; Transcription factors
K09683	109	18	91	Genetic Information Processing; Transcription; Transcription factors
K05817	108	0	108	Genetic Information Processing; Transcription; Transcription factors
K11925	102	0	102	Genetic Information Processing; Transcription; Transcription factors
K07592	100	0	100	Genetic Information Processing; Transcription; Transcription factors
K13637	89	0	89	Genetic Information Processing; Transcription; Transcription factors
K02855	77	0	77	Genetic Information Processing; Transcription; Transcription factors
K02468	75	0	75	Genetic Information Processing; Transcription; Transcription factors
K13636	66	0	66	Genetic Information Processing; Transcription; Transcription factors
K02854	65	0	65	Genetic Information Processing; Transcription; Transcription factors
K12243	62	0	62	Genetic Information Processing; Transcription; Transcription factors
K05798	46	0	46	Genetic Information Processing; Transcription; Transcription factors
K03490	38	0	38	Genetic Information Processing; Transcription; Transcription factors
K03485	36	0	36	Genetic Information Processing; Transcription; Transcription factors
K14057	34	0	34	Genetic Information Processing; Transcription; Transcription factors
K05519	33	31	2	Genetic Information Processing; Transcription; Transcription factors
K06315	31	28	1	Genetic Information Processing; Transcription; Transcription factors
K03482	28	0	28	Genetic Information Processing; Transcription; Transcription factors
K11531	27	0	27	Genetic Information Processing; Transcription; Transcription factors
K04333	23	0	23	Genetic Information Processing; Transcription; Transcription factors
K05880	23	0	23	Genetic Information Processing; Transcription; Transcription factors
K14063	18	0	18	Genetic Information Processing; Transcription; Transcription factors
K02436	18	0	18	Genetic Information Processing; Transcription; Transcription factors
K13642	18	0	18	Genetic Information Processing; Transcription; Transcription factors
K13654	18	0	18	Genetic Information Processing; Transcription; Transcription factors
K10711	17	12	6	Genetic Information Processing; Transcription; Transcription factors
K03765	12	0	12	Genetic Information Processing; Transcription; Transcription factors
K12113	8	0	8	Genetic Information Processing; Transcription; Transcription factors
K06146	7	0	7	Genetic Information Processing; Transcription; Transcription factors
K07731	4	0	4	Genetic Information Processing; Transcription; Transcription factors
K11920	4	0	4	Genetic Information Processing; Transcription; Transcription factors
K06154	3	0	3	Genetic Information Processing; Transcription; Transcription factors
K07721	2	0	2	Genetic Information Processing; Transcription; Transcription factors
K07728	1	0	1	Genetic Information Processing; Transcription; Transcription factors
K08277	1	0	1	Genetic Information Processing; Transcription; Transcription factors
K03755	1	0	1	Genetic Information Processing; Transcription; Transcription factors
K07471	1	0	1	Genetic Information Processing; Transcription; Transcription factors
K07730	1	0	1	Genetic Information Processing; Transcription; Transcription factors
K10972	1	0	1	Genetic Information Processing; Transcription; Transcription factors
K10973	1	0	1	Genetic Information Processing; Transcription; Transcription factors
K06599	68	0	68	Genetic Information Processing; Transcription; Transcription factors|Cellular Processes; Cell Motility; Bacterial motility proteins
K07782	1527	0	1527	Genetic Information Processing; Transcription; Transcription factors|Environmental Information Processing; Signal Transduction; Two-component system
K02584	514	0	514	Genetic Information Processing; Transcription; Transcription factors|Environmental Information Processing; Signal Transduction; Two-component system
K07781	400	0	400	Genetic Information Processing; Transcription; Transcription factors|Environmental Information Processing; Signal Transduction; Two-component system
K03719	22739	10820	11919	Genetic Information Processing; Transcription; Transcription factors|Genetic Information Processing; Replication and Repair; Chromosome
K05596	2008	0	2008	Genetic Information Processing; Transcription; Transcription factors|Genetic Information Processing; Replication and Repair; Chromosome
K05501	750	0	750	Genetic Information Processing; Transcription; Transcription factors|Genetic Information Processing; Replication and Repair; Chromosome
K03497	503950	445638	58310	Genetic Information Processing; Transcription; Transcription factors|Genetic Information Processing; Replication and Repair; Chromosome|Cellular Processes; Cell Motility; Cytoskeleton proteins
K03557	2570	87	2484	Genetic Information Processing; Transcription; Transcription factors|Genetic Information Processing; Replication and Repair; Chromosome|Genetic Information Processing; Replication and Repair; DNA repair and recombination proteins
K10778	2039	8	2032	Genetic Information Processing; Transcription; Transcription factors|Genetic Information Processing; Replication and Repair; DNA repair and recombination proteins
K13530	1224	971	254	Genetic Information Processing; Transcription; Transcription factors|Genetic Information Processing; Replication and Repair; DNA repair and recombination proteins
K06204	119091	99117	19974	Genetic Information Processing; Transcription; Transcription factors|Genetic Information Processing; Translation; Ribosome Biogenesis|Genetic Information Processing; Transcription; Transcription machinery
K10941	1597	0	1597	Genetic Information Processing; Transcription; Transcription factors|Human Diseases; Infectious Diseases; Vibrio cholerae pathogenic cycle
K10918	36	0	36	Genetic Information Processing; Transcription; Transcription factors|Human Diseases; Infectious Diseases; Vibrio cholerae pathogenic cycle
K10913	3	0	3	Genetic Information Processing; Transcription; Transcription factors|Human Diseases; Infectious Diseases; Vibrio cholerae pathogenic cycle
K10917	1	0	1	Genetic Information Processing; Transcription; Transcription factors|Human Diseases; Infectious Diseases; Vibrio cholerae pathogenic cycle
K10914	2224	0	2224	Genetic Information Processing; Transcription; Transcription factors|Human Diseases; Infectious Diseases; Vibrio cholerae pathogenic cycle|Environmental Information Processing; Signal Transduction; Two-component system
K03120	9	0	9	Genetic Information Processing; Transcription; Transcription factors|Human Diseases; Neurodegenerative Diseases; Huntington's disease|Genetic Information Processing; Transcription; Transcription machinery|Genetic Information Processing; Transcription; Basal transcription factors
K02825	244822	233266	11556	Genetic Information Processing; Transcription; Transcription factors|Metabolism; Nucleotide Metabolism; Pyrimidine metabolism
K03088	393314	306094	87219	Genetic Information Processing; Transcription; Transcription machinery
K03624	368306	345921	22385	Genetic Information Processing; Transcription; Transcription machinery
K03086	257540	226773	30766	Genetic Information Processing; Transcription; Transcription machinery
K03091	122011	119401	2610	Genetic Information Processing; Transcription; Transcription machinery
K03089	118769	99117	19652	Genetic Information Processing; Transcription; Transcription machinery
K03090	16934	53	16881	Genetic Information Processing; Transcription; Transcription machinery
K04760	6911	176	6735	Genetic Information Processing; Transcription; Transcription machinery
K03599	2646	87	2559	Genetic Information Processing; Transcription; Transcription machinery
K03580	917	87	831	Genetic Information Processing; Transcription; Transcription machinery
K03093	165	24	141	Genetic Information Processing; Transcription; Transcription machinery
K03628	121171	99201	21970	Genetic Information Processing; Transcription; Transcription machinery|Genetic Information Processing; Folding, Sorting and Degradation; RNA degradation
K03124	11	0	11	Genetic Information Processing; Transcription; Transcription machinery|Genetic Information Processing; Transcription; Basal transcription factors
K03136	5	0	5	Genetic Information Processing; Transcription; Transcription machinery|Genetic Information Processing; Transcription; Basal transcription factors
K03087	41508	0	41508	Genetic Information Processing; Transcription; Transcription machinery|Human Diseases; Infectious Diseases; Vibrio cholerae pathogenic cycle
K03092	6854	120	6735	Genetic Information Processing; Transcription; Transcription machinery|Human Diseases; Infectious Diseases; Vibrio cholerae pathogenic cycle|Environmental Information Processing; Signal Transduction; Two-component system
K02433	932427	849492	82933	Genetic Information Processing; Translation; Aminoacyl-tRNA biosynthesis
K02434	502816	446074	56742	Genetic Information Processing; Translation; Aminoacyl-tRNA biosynthesis
K02435	497890	453545	44344	Genetic Information Processing; Translation; Aminoacyl-tRNA biosynthesis
K03330	5	0	5	Genetic Information Processing; Translation; Aminoacyl-tRNA biosynthesis
K09482	5	0	5	Genetic Information Processing; Translation; Aminoacyl-tRNA biosynthesis
K14164	3	0	3	Genetic Information Processing; Translation; Aminoacyl-tRNA biosynthesis
K06868	2	0	2	Genetic Information Processing; Translation; Aminoacyl-tRNA biosynthesis
K01876	360092	325803	34289	Genetic Information Processing; Translation; Aminoacyl-tRNA biosynthesis|Metabolism; Amino Acid Metabolism; Amino acid related enzymes
K01892	263645	232981	30663	Genetic Information Processing; Translation; Aminoacyl-tRNA biosynthesis|Metabolism; Amino Acid Metabolism; Amino acid related enzymes
K01881	258550	226792	31758	Genetic Information Processing; Translation; Aminoacyl-tRNA biosynthesis|Metabolism; Amino Acid Metabolism; Amino acid related enzymes
K01866	258500	227773	30728	Genetic Information Processing; Translation; Aminoacyl-tRNA biosynthesis|Metabolism; Amino Acid Metabolism; Amino acid related enzymes
K01883	257568	226773	30794	Genetic Information Processing; Translation; Aminoacyl-tRNA biosynthesis|Metabolism; Amino Acid Metabolism; Amino acid related enzymes
K01868	257477	226803	30674	Genetic Information Processing; Translation; Aminoacyl-tRNA biosynthesis|Metabolism; Amino Acid Metabolism; Amino acid related enzymes
K01887	257456	226791	30665	Genetic Information Processing; Translation; Aminoacyl-tRNA biosynthesis|Metabolism; Amino Acid Metabolism; Amino acid related enzymes
K01875	257430	226800	30629	Genetic Information Processing; Translation; Aminoacyl-tRNA biosynthesis|Metabolism; Amino Acid Metabolism; Amino acid related enzymes
K01872	257227	226772	30455	Genetic Information Processing; Translation; Aminoacyl-tRNA biosynthesis|Metabolism; Amino Acid Metabolism; Amino acid related enzymes
K01889	257194	226746	30449	Genetic Information Processing; Translation; Aminoacyl-tRNA biosynthesis|Metabolism; Amino Acid Metabolism; Amino acid related enzymes
K01890	257139	226744	30396	Genetic Information Processing; Translation; Aminoacyl-tRNA biosynthesis|Metabolism; Amino Acid Metabolism; Amino acid related enzymes
K01879	256106	226750	29357	Genetic Information Processing; Translation; Aminoacyl-tRNA biosynthesis|Metabolism; Amino Acid Metabolism; Amino acid related enzymes
K01878	256105	226750	29356	Genetic Information Processing; Translation; Aminoacyl-tRNA biosynthesis|Metabolism; Amino Acid Metabolism; Amino acid related enzymes
K04567	141542	127758	13783	Genetic Information Processing; Translation; Aminoacyl-tRNA biosynthesis|Metabolism; Amino Acid Metabolism; Amino acid related enzymes
K01893	139919	127655	12263	Genetic Information Processing; Translation; Aminoacyl-tRNA biosynthesis|Metabolism; Amino Acid Metabolism; Amino acid related enzymes
K09698	129619	127680	1940	Genetic Information Processing; Translation; Aminoacyl-tRNA biosynthesis|Metabolism; Amino Acid Metabolism; Amino acid related enzymes
K04566	115830	99031	16799	Genetic Information Processing; Translation; Aminoacyl-tRNA biosynthesis|Metabolism; Amino Acid Metabolism; Amino acid related enzymes
K04568	105377	99118	6260	Genetic Information Processing; Translation; Aminoacyl-tRNA biosynthesis|Metabolism; Amino Acid Metabolism; Amino acid related enzymes
K01886	2900	105	2795	Genetic Information Processing; Translation; Aminoacyl-tRNA biosynthesis|Metabolism; Amino Acid Metabolism; Amino acid related enzymes
K01880	1114	23	1092	Genetic Information Processing; Translation; Aminoacyl-tRNA biosynthesis|Metabolism; Amino Acid Metabolism; Amino acid related enzymes
K09759	122	0	122	Genetic Information Processing; Translation; Aminoacyl-tRNA biosynthesis|Metabolism; Amino Acid Metabolism; Amino acid related enzymes
K07587	1	0	1	Genetic Information Processing; Translation; Aminoacyl-tRNA biosynthesis|Metabolism; Amino Acid Metabolism; Amino acid related enzymes
K01867	258502	227720	30783	Genetic Information Processing; Translation; Aminoacyl-tRNA biosynthesis|Metabolism; Amino Acid Metabolism; Amino acid related enzymes|Metabolism; Amino Acid Metabolism; Tryptophan metabolism
K01870	257417	226764	30653	Genetic Information Processing; Translation; Aminoacyl-tRNA biosynthesis|Metabolism; Amino Acid Metabolism; Amino acid related enzymes|Metabolism; Amino Acid Metabolism; Valine, leucine and isoleucine biosynthesis
K01873	257224	226773	30452	Genetic Information Processing; Translation; Aminoacyl-tRNA biosynthesis|Metabolism; Amino Acid Metabolism; Amino acid related enzymes|Metabolism; Amino Acid Metabolism; Valine, leucine and isoleucine biosynthesis
K01869	257200	226746	30455	Genetic Information Processing; Translation; Aminoacyl-tRNA biosynthesis|Metabolism; Amino Acid Metabolism; Amino acid related enzymes|Metabolism; Amino Acid Metabolism; Valine, leucine and isoleucine biosynthesis
K01885	243642	198148	45494	Genetic Information Processing; Translation; Aminoacyl-tRNA biosynthesis|Metabolism; Amino Acid Metabolism; Amino acid related enzymes|Metabolism; Metabolism of Cofactors and Vitamins; Porphyrin and chlorophyll metabolism
K01874	257564	226773	30790	Genetic Information Processing; Translation; Aminoacyl-tRNA biosynthesis|Metabolism; Amino Acid Metabolism; Amino acid related enzymes|Metabolism; Metabolism of Other Amino Acids; Selenocompound metabolism
K00604	257545	226773	30772	Genetic Information Processing; Translation; Aminoacyl-tRNA biosynthesis|Metabolism; Metabolism of Cofactors and Vitamins; One carbon pool by folate
K01042	3123	1119	2005	Genetic Information Processing; Translation; Aminoacyl-tRNA biosynthesis|Metabolism; Metabolism of Other Amino Acids; Selenocompound metabolism
K06965	5	0	5	Genetic Information Processing; Translation; mRNA surveillance pathway
K03265	22	0	22	Genetic Information Processing; Translation; mRNA surveillance pathway|Genetic Information Processing; Translation; Translation factors
K02913	382581	349165	33417	Genetic Information Processing; Translation; Ribosome
K02954	370578	338658	31920	Genetic Information Processing; Translation; Ribosome
K02945	265312	226706	38606	Genetic Information Processing; Translation; Ribosome
K02970	264839	226773	38066	Genetic Information Processing; Translation; Ribosome
K02911	258354	226763	31591	Genetic Information Processing; Translation; Ribosome
K02909	257903	226787	31115	Genetic Information Processing; Translation; Ribosome
K02986	257255	226773	30483	Genetic Information Processing; Translation; Ribosome
K02902	257239	226772	30466	Genetic Information Processing; Translation; Ribosome
K02892	257230	226772	30458	Genetic Information Processing; Translation; Ribosome
K02933	257230	226772	30458	Genetic Information Processing; Translation; Ribosome
K02996	257229	226773	30456	Genetic Information Processing; Translation; Ribosome
K02863	257229	226772	30458	Genetic Information Processing; Translation; Ribosome
K02867	257229	226772	30458	Genetic Information Processing; Translation; Ribosome
K02961	257228	226773	30455	Genetic Information Processing; Translation; Ribosome
K02871	257228	226772	30456	Genetic Information Processing; Translation; Ribosome
K02881	257226	226773	30454	Genetic Information Processing; Translation; Ribosome
K02874	257226	226773	30453	Genetic Information Processing; Translation; Ribosome
K02886	257226	226772	30453	Genetic Information Processing; Translation; Ribosome
K02878	257226	226772	30454	Genetic Information Processing; Translation; Ribosome
K02887	257225	226773	30452	Genetic Information Processing; Translation; Ribosome
K02982	257225	226772	30452	Genetic Information Processing; Translation; Ribosome
K02864	257225	226769	30457	Genetic Information Processing; Translation; Ribosome
K02876	257224	226772	30452	Genetic Information Processing; Translation; Ribosome
K02992	257224	226772	30452	Genetic Information Processing; Translation; Ribosome
K02931	257224	226772	30453	Genetic Information Processing; Translation; Ribosome
K02967	257223	226773	30450	Genetic Information Processing; Translation; Ribosome
K02950	257222	226772	30450	Genetic Information Processing; Translation; Ribosome
K02990	257221	226773	30450	Genetic Information Processing; Translation; Ribosome
K02884	257221	226772	30450	Genetic Information Processing; Translation; Ribosome
K02959	257221	226772	30450	Genetic Information Processing; Translation; Ribosome
K02948	257220	226772	30449	Genetic Information Processing; Translation; Ribosome
K02879	257219	226773	30445	Genetic Information Processing; Translation; Ribosome
K02963	257216	226763	30454	Genetic Information Processing; Translation; Ribosome
K02939	257213	226773	30440	Genetic Information Processing; Translation; Ribosome
K02935	257210	226757	30453	Genetic Information Processing; Translation; Ribosome
K02899	257206	226773	30433	Genetic Information Processing; Translation; Ribosome
K02895	257205	226773	30433	Genetic Information Processing; Translation; Ribosome
K02888	257203	226773	30431	Genetic Information Processing; Translation; Ribosome
K02916	257200	226773	30428	Genetic Information Processing; Translation; Ribosome
K02906	257199	226744	30454	Genetic Information Processing; Translation; Ribosome
K02926	257194	226772	30422	Genetic Information Processing; Translation; Ribosome
K02965	257188	226763	30425	Genetic Information Processing; Translation; Ribosome
K02952	257159	226772	30387	Genetic Information Processing; Translation; Ribosome
K02956	257147	226759	30388	Genetic Information Processing; Translation; Ribosome
K02904	257141	226772	30369	Genetic Information Processing; Translation; Ribosome
K02890	257138	226773	30367	Genetic Information Processing; Translation; Ribosome
K02994	257078	226772	30305	Genetic Information Processing; Translation; Ribosome
K02988	257067	226773	30294	Genetic Information Processing; Translation; Ribosome
K02968	257039	226773	30267	Genetic Information Processing; Translation; Ribosome
K02914	256460	226676	29782	Genetic Information Processing; Translation; Ribosome
K02946	254834	224382	30453	Genetic Information Processing; Translation; Ribosome
K02907	236733	226772	9961	Genetic Information Processing; Translation; Ribosome
K02897	129217	99186	30030	Genetic Information Processing; Translation; Ribosome
K02919	56259	25800	30459	Genetic Information Processing; Translation; Ribosome
K07590	311	53	259	Genetic Information Processing; Translation; Ribosome
K02936	90	0	90	Genetic Information Processing; Translation; Ribosome
K02972	17	0	17	Genetic Information Processing; Translation; Ribosome
K02866	5	0	5	Genetic Information Processing; Translation; Ribosome
K02869	5	0	5	Genetic Information Processing; Translation; Ribosome
K02889	5	0	5	Genetic Information Processing; Translation; Ribosome
K02885	5	0	5	Genetic Information Processing; Translation; Ribosome
K02883	5	0	5	Genetic Information Processing; Translation; Ribosome
K02984	5	0	5	Genetic Information Processing; Translation; Ribosome
K02987	5	0	5	Genetic Information Processing; Translation; Ribosome
K02966	5	0	5	Genetic Information Processing; Translation; Ribosome
K02922	5	0	5	Genetic Information Processing; Translation; Ribosome
K02921	5	0	5	Genetic Information Processing; Translation; Ribosome
K02908	5	0	5	Genetic Information Processing; Translation; Ribosome
K02927	5	0	5	Genetic Information Processing; Translation; Ribosome
K02877	5	0	5	Genetic Information Processing; Translation; Ribosome
K02896	5	0	5	Genetic Information Processing; Translation; Ribosome
K02930	5	0	5	Genetic Information Processing; Translation; Ribosome
K02995	5	0	5	Genetic Information Processing; Translation; Ribosome
K02979	5	0	5	Genetic Information Processing; Translation; Ribosome
K02978	5	0	5	Genetic Information Processing; Translation; Ribosome
K02974	5	0	5	Genetic Information Processing; Translation; Ribosome
K02977	5	0	5	Genetic Information Processing; Translation; Ribosome
K02912	5	0	5	Genetic Information Processing; Translation; Ribosome
K02910	5	0	5	Genetic Information Processing; Translation; Ribosome
K02875	4	0	4	Genetic Information Processing; Translation; Ribosome
K02975	3	0	3	Genetic Information Processing; Translation; Ribosome
K02976	3	0	3	Genetic Information Processing; Translation; Ribosome
K02962	1	0	1	Genetic Information Processing; Translation; Ribosome
K02944	1	0	1	Genetic Information Processing; Translation; Ribosome
K02924	1	0	1	Genetic Information Processing; Translation; Ribosome
K02929	1	0	1	Genetic Information Processing; Translation; Ribosome
K06180	527621	492771	34850	Genetic Information Processing; Translation; Ribosome Biogenesis
K03500	348456	325787	22668	Genetic Information Processing; Translation; Ribosome Biogenesis
K02528	257249	226771	30478	Genetic Information Processing; Translation; Ribosome Biogenesis
K03595	257225	226768	30457	Genetic Information Processing; Translation; Ribosome Biogenesis
K03979	257219	226772	30447	Genetic Information Processing; Translation; Ribosome Biogenesis
K03218	257211	226765	30446	Genetic Information Processing; Translation; Ribosome Biogenesis
K02834	257208	226772	30436	Genetic Information Processing; Translation; Ribosome Biogenesis
K09710	257204	226773	30431	Genetic Information Processing; Translation; Ribosome Biogenesis
K02860	257204	226772	30433	Genetic Information Processing; Translation; Ribosome Biogenesis
K03977	257132	226765	30366	Genetic Information Processing; Translation; Ribosome Biogenesis
K07042	256993	226773	30221	Genetic Information Processing; Translation; Ribosome Biogenesis
K07566	254345	226785	27561	Genetic Information Processing; Translation; Ribosome Biogenesis
K03789	244729	225342	19388	Genetic Information Processing; Translation; Ribosome Biogenesis
K09748	244597	226772	17824	Genetic Information Processing; Translation; Ribosome Biogenesis
K06183	241084	226947	14138	Genetic Information Processing; Translation; Ribosome Biogenesis
K06178	237744	226773	10971	Genetic Information Processing; Translation; Ribosome Biogenesis
K09761	148813	118375	30440	Genetic Information Processing; Translation; Ribosome Biogenesis
K06949	141982	127812	14171	Genetic Information Processing; Translation; Ribosome Biogenesis
K14540	138049	127654	10395	Genetic Information Processing; Translation; Ribosome Biogenesis
K06941	125282	107581	17700	Genetic Information Processing; Translation; Ribosome Biogenesis
K03817	124615	124027	588	Genetic Information Processing; Translation; Ribosome Biogenesis
K00564	124085	118821	5264	Genetic Information Processing; Translation; Ribosome Biogenesis
K08316	119157	99117	20040	Genetic Information Processing; Translation; Ribosome Biogenesis
K06179	118727	99117	19610	Genetic Information Processing; Translation; Ribosome Biogenesis
K02427	118606	99117	19489	Genetic Information Processing; Translation; Ribosome Biogenesis
K03215	106297	99117	7180	Genetic Information Processing; Translation; Ribosome Biogenesis
K06968	104889	99030	5858	Genetic Information Processing; Translation; Ribosome Biogenesis
K09136	102044	100640	1404	Genetic Information Processing; Translation; Ribosome Biogenesis
K07574	23526	19344	4181	Genetic Information Processing; Translation; Ribosome Biogenesis
K06969	22120	8460	13660	Genetic Information Processing; Translation; Ribosome Biogenesis
K00563	21769	19218	2552	Genetic Information Processing; Translation; Ribosome Biogenesis
K06181	12080	1015	11064	Genetic Information Processing; Translation; Ribosome Biogenesis
K03790	11139	14	11126	Genetic Information Processing; Translation; Ribosome Biogenesis
K06182	4387	16	4371	Genetic Information Processing; Translation; Ribosome Biogenesis
K06177	4040	174	3866	Genetic Information Processing; Translation; Ribosome Biogenesis
K08301	3002	91	2912	Genetic Information Processing; Translation; Ribosome Biogenesis
K09889	2558	87	2473	Genetic Information Processing; Translation; Ribosome Biogenesis
K05591	2409	0	2409	Genetic Information Processing; Translation; Ribosome Biogenesis
K12297	2286	87	2200	Genetic Information Processing; Translation; Ribosome Biogenesis
K05844	2181	16	2165	Genetic Information Processing; Translation; Ribosome Biogenesis
K03214	1796	0	1796	Genetic Information Processing; Translation; Ribosome Biogenesis
K06970	459	0	459	Genetic Information Processing; Translation; Ribosome Biogenesis
K05590	436	0	436	Genetic Information Processing; Translation; Ribosome Biogenesis
K11392	422	0	422	Genetic Information Processing; Translation; Ribosome Biogenesis
K11391	396	0	396	Genetic Information Processing; Translation; Ribosome Biogenesis
K03212	128	0	128	Genetic Information Processing; Translation; Ribosome Biogenesis
K06961	5	0	5	Genetic Information Processing; Translation; Ribosome Biogenesis
K09140	3	0	3	Genetic Information Processing; Translation; Ribosome Biogenesis
K03685	257213	226773	30441	Genetic Information Processing; Translation; Ribosome biogenesis in eukaryotes|Genetic Information Processing; Translation; Ribosome Biogenesis
K13288	3133	87	3047	Genetic Information Processing; Translation; Ribosome biogenesis in eukaryotes|Genetic Information Processing; Translation; Ribosome Biogenesis
K06943	1	0	1	Genetic Information Processing; Translation; Ribosome biogenesis in eukaryotes|Genetic Information Processing; Translation; Ribosome Biogenesis
K03537	6	0	6	Genetic Information Processing; Translation; Ribosome biogenesis in eukaryotes|Genetic Information Processing; Translation; Ribosome Biogenesis|Genetic Information Processing; Translation; RNA transport
K07562	1	0	1	Genetic Information Processing; Translation; Ribosome biogenesis in eukaryotes|Genetic Information Processing; Translation; Ribosome Biogenesis|Genetic Information Processing; Translation; RNA transport
K03538	1	0	1	Genetic Information Processing; Translation; Ribosome biogenesis in eukaryotes|Genetic Information Processing; Translation; Ribosome Biogenesis|Genetic Information Processing; Translation; RNA transport
K03539	1	0	1	Genetic Information Processing; Translation; Ribosome biogenesis in eukaryotes|Genetic Information Processing; Translation; Ribosome Biogenesis|Genetic Information Processing; Translation; RNA transport
K03264	5	0	5	Genetic Information Processing; Translation; Ribosome biogenesis in eukaryotes|Genetic Information Processing; Translation; Ribosome Biogenesis|Genetic Information Processing; Translation; Translation factors
K05592	244125	226667	17459	Genetic Information Processing; Translation; Ribosome Biogenesis|Genetic Information Processing; Folding, Sorting and Degradation; RNA degradation
K08300	127235	99110	28125	Genetic Information Processing; Translation; Ribosome Biogenesis|Genetic Information Processing; Folding, Sorting and Degradation; RNA degradation
K02601	257288	226772	30517	Genetic Information Processing; Translation; Ribosome Biogenesis|Genetic Information Processing; Transcription; Transcription machinery
K02600	257227	226772	30454	Genetic Information Processing; Translation; Ribosome Biogenesis|Genetic Information Processing; Transcription; Transcription machinery
K03625	257212	226773	30440	Genetic Information Processing; Translation; Ribosome Biogenesis|Genetic Information Processing; Transcription; Transcription machinery
K01139	2595	16	2578	Genetic Information Processing; Translation; Ribosome Biogenesis|Metabolism; Nucleotide Metabolism; Purine metabolism
K00974	405331	383240	22091	Genetic Information Processing; Translation; RNA transport
K00784	139801	128670	11130	Genetic Information Processing; Translation; RNA transport
K03540	6	0	6	Genetic Information Processing; Translation; RNA transport
K02356	369393	337079	32313	Genetic Information Processing; Translation; Translation factors
K02355	266566	226772	39794	Genetic Information Processing; Translation; Translation factors
K02518	257453	226762	30691	Genetic Information Processing; Translation; Translation factors
K02357	257221	226773	30448	Genetic Information Processing; Translation; Translation factors
K02835	257221	226771	30450	Genetic Information Processing; Translation; Translation factors
K02838	257200	226750	30450	Genetic Information Processing; Translation; Translation factors
K02519	257196	226756	30440	Genetic Information Processing; Translation; Translation factors
K02836	257158	226773	30386	Genetic Information Processing; Translation; Translation factors
K02520	257151	226772	30379	Genetic Information Processing; Translation; Translation factors
K02837	244402	226761	17642	Genetic Information Processing; Translation; Translation factors
K09890	606	0	606	Genetic Information Processing; Translation; Translation factors
K02839	188	0	188	Genetic Information Processing; Translation; Translation factors
K03234	5	0	5	Genetic Information Processing; Translation; Translation factors
K03232	5	0	5	Genetic Information Processing; Translation; Translation factors
K03263	5	0	5	Genetic Information Processing; Translation; Translation factors
K03113	9264	0	9264	Genetic Information Processing; Translation; Translation factors|Genetic Information Processing; Translation; RNA transport
K03231	7	0	7	Genetic Information Processing; Translation; Translation factors|Genetic Information Processing; Translation; RNA transport
K03680	7	0	7	Genetic Information Processing; Translation; Translation factors|Genetic Information Processing; Translation; RNA transport
K03236	6	0	6	Genetic Information Processing; Translation; Translation factors|Genetic Information Processing; Translation; RNA transport
K03238	5	0	5	Genetic Information Processing; Translation; Translation factors|Genetic Information Processing; Translation; RNA transport
K03242	5	0	5	Genetic Information Processing; Translation; Translation factors|Genetic Information Processing; Translation; RNA transport
K03243	5	0	5	Genetic Information Processing; Translation; Translation factors|Genetic Information Processing; Translation; RNA transport
Metabolism
all-#OTU ID	total microbiota	core microbiota	non-core microbiota	KEGG_Pathways
K01779	123915	119227	4688	Metabolism; Amino Acid Metabolism; Alanine, aspartate and glutamate metabolism
K13821	225536	197886	27650	Metabolism; Amino Acid Metabolism; Alanine, aspartate and glutamate metabolism|Metabolism; Amino Acid Metabolism; Arginine and proline metabolism
K01755	136006	117421	18585	Metabolism; Amino Acid Metabolism; Alanine, aspartate and glutamate metabolism|Metabolism; Amino Acid Metabolism; Arginine and proline metabolism
K01940	135373	117391	17984	Metabolism; Amino Acid Metabolism; Alanine, aspartate and glutamate metabolism|Metabolism; Amino Acid Metabolism; Arginine and proline metabolism
K00294	546	62	483	Metabolism; Amino Acid Metabolism; Alanine, aspartate and glutamate metabolism|Metabolism; Amino Acid Metabolism; Arginine and proline metabolism
K00266	444036	409577	34457	Metabolism; Amino Acid Metabolism; Alanine, aspartate and glutamate metabolism|Metabolism; Energy Metabolism; Nitrogen metabolism
K00265	227441	209944	17496	Metabolism; Amino Acid Metabolism; Alanine, aspartate and glutamate metabolism|Metabolism; Energy Metabolism; Nitrogen metabolism
K01744	2918	406	2512	Metabolism; Amino Acid Metabolism; Alanine, aspartate and glutamate metabolism|Metabolism; Energy Metabolism; Nitrogen metabolism
K01939	245079	226773	18307	Metabolism; Amino Acid Metabolism; Alanine, aspartate and glutamate metabolism|Metabolism; Nucleotide Metabolism; Purine metabolism
K01756	245018	226792	18226	Metabolism; Amino Acid Metabolism; Alanine, aspartate and glutamate metabolism|Metabolism; Nucleotide Metabolism; Purine metabolism
K00839	107002	99992	7010	Metabolism; Amino Acid Metabolism; Amino acid related enzymes
K01894	106262	99110	7152	Metabolism; Amino Acid Metabolism; Amino acid related enzymes
K14261	104420	99031	5390	Metabolism; Amino Acid Metabolism; Amino acid related enzymes
K14287	2658	0	2658	Metabolism; Amino Acid Metabolism; Amino acid related enzymes
K00596	512	0	512	Metabolism; Amino Acid Metabolism; Amino acid related enzymes
K02805	493	0	493	Metabolism; Amino Acid Metabolism; Amino acid related enzymes
K10907	263	31	233	Metabolism; Amino Acid Metabolism; Amino acid related enzymes
K00818	21111	10740	10369	Metabolism; Amino Acid Metabolism; Amino acid related enzymes|Metabolism; Amino Acid Metabolism; Arginine and proline metabolism
K12256	1854	1	1853	Metabolism; Amino Acid Metabolism; Amino acid related enzymes|Metabolism; Amino Acid Metabolism; Arginine and proline metabolism
K00819	755	53	703	Metabolism; Amino Acid Metabolism; Amino acid related enzymes|Metabolism; Amino Acid Metabolism; Arginine and proline metabolism
K00840	538	0	538	Metabolism; Amino Acid Metabolism; Amino acid related enzymes|Metabolism; Amino Acid Metabolism; Arginine and proline metabolism
K12252	228	0	228	Metabolism; Amino Acid Metabolism; Amino acid related enzymes|Metabolism; Amino Acid Metabolism; Arginine and proline metabolism
K09251	145	0	145	Metabolism; Amino Acid Metabolism; Amino acid related enzymes|Metabolism; Amino Acid Metabolism; Arginine and proline metabolism
K00639	7130	237	6891	Metabolism; Amino Acid Metabolism; Amino acid related enzymes|Metabolism; Amino Acid Metabolism; Glycine, serine and threonine metabolism
K00836	1183	88	1095	Metabolism; Amino Acid Metabolism; Amino acid related enzymes|Metabolism; Amino Acid Metabolism; Glycine, serine and threonine metabolism
K00827	2	0	2	Metabolism; Amino Acid Metabolism; Amino acid related enzymes|Metabolism; Amino Acid Metabolism; Glycine, serine and threonine metabolism|Metabolism; Amino Acid Metabolism; Alanine, aspartate and glutamate metabolism
K00830	9642	0	9642	Metabolism; Amino Acid Metabolism; Amino acid related enzymes|Metabolism; Amino Acid Metabolism; Glycine, serine and threonine metabolism|Metabolism; Amino Acid Metabolism; Alanine, aspartate and glutamate metabolism|Metabolism; Energy Metabolism; Methane metabolism|Cellular Processes; Transport and Catabolism; Peroxisome
K00831	120654	110814	9840	Metabolism; Amino Acid Metabolism; Amino acid related enzymes|Metabolism; Amino Acid Metabolism; Glycine, serine and threonine metabolism|Metabolism; Energy Metabolism; Methane metabolism|Metabolism; Metabolism of Cofactors and Vitamins; Vitamin B6 metabolism
K00835	8697	88	8608	Metabolism; Amino Acid Metabolism; Amino acid related enzymes|Metabolism; Amino Acid Metabolism; Valine, leucine and isoleucine biosynthesis
K14260	25834	16940	8894	Metabolism; Amino Acid Metabolism; Amino acid related enzymes|Metabolism; Amino Acid Metabolism; Valine, leucine and isoleucine biosynthesis|Metabolism; Amino Acid Metabolism; Alanine, aspartate and glutamate metabolism
K00826	257638	214602	43037	Metabolism; Amino Acid Metabolism; Amino acid related enzymes|Metabolism; Amino Acid Metabolism; Valine, leucine and isoleucine degradation|Metabolism; Amino Acid Metabolism; Valine, leucine and isoleucine biosynthesis|Metabolism; Metabolism of Cofactors and Vitamins; Pantothenate and CoA biosynthesis
K00654	2	0	1	Metabolism; Amino Acid Metabolism; Amino acid related enzymes|Metabolism; Lipid Metabolism; Sphingolipid metabolism
K03342	10721	9313	1408	Metabolism; Amino Acid Metabolism; Amino acid related enzymes|Metabolism; Metabolism of Cofactors and Vitamins; Folate biosynthesis
K01845	19425	6512	12913	Metabolism; Amino Acid Metabolism; Amino acid related enzymes|Metabolism; Metabolism of Cofactors and Vitamins; Porphyrin and chlorophyll metabolism
K00643	116134	99038	17095	Metabolism; Amino Acid Metabolism; Amino acid related enzymes|Metabolism; Metabolism of Cofactors and Vitamins; Porphyrin and chlorophyll metabolism|Metabolism; Amino Acid Metabolism; Glycine, serine and threonine metabolism
K03851	174	0	174	Metabolism; Amino Acid Metabolism; Amino acid related enzymes|Metabolism; Metabolism of Other Amino Acids; Taurine and hypotaurine metabolism
K00620	240314	209919	30394	Metabolism; Amino Acid Metabolism; Arginine and proline metabolism
K00286	146925	128278	18647	Metabolism; Amino Acid Metabolism; Arginine and proline metabolism
K00147	142465	116356	26110	Metabolism; Amino Acid Metabolism; Arginine and proline metabolism
K00611	138605	126906	11699	Metabolism; Amino Acid Metabolism; Arginine and proline metabolism
K00931	134278	116340	17941	Metabolism; Amino Acid Metabolism; Arginine and proline metabolism
K01478	123863	121939	1925	Metabolism; Amino Acid Metabolism; Arginine and proline metabolism
K01470	116527	99216	17311	Metabolism; Amino Acid Metabolism; Arginine and proline metabolism
K01750	110355	104016	6339	Metabolism; Amino Acid Metabolism; Arginine and proline metabolism
K01438	107924	100119	7805	Metabolism; Amino Acid Metabolism; Arginine and proline metabolism
K09472	100371	98847	1524	Metabolism; Amino Acid Metabolism; Arginine and proline metabolism
K01941	99919	98847	1072	Metabolism; Amino Acid Metabolism; Arginine and proline metabolism
K01480	14199	223	13975	Metabolism; Amino Acid Metabolism; Arginine and proline metabolism
K12251	10515	19	10497	Metabolism; Amino Acid Metabolism; Arginine and proline metabolism
K01585	10473	12	10462	Metabolism; Amino Acid Metabolism; Arginine and proline metabolism
K10536	9697	45	9652	Metabolism; Amino Acid Metabolism; Arginine and proline metabolism
K00657	4008	970	3039	Metabolism; Amino Acid Metabolism; Arginine and proline metabolism
K09471	2731	0	2731	Metabolism; Amino Acid Metabolism; Arginine and proline metabolism
K01777	2616	1102	1514	Metabolism; Amino Acid Metabolism; Arginine and proline metabolism
K00472	2372	5	2369	Metabolism; Amino Acid Metabolism; Arginine and proline metabolism
K00673	1542	0	1542	Metabolism; Amino Acid Metabolism; Arginine and proline metabolism
K01473	1401	4	1398	Metabolism; Amino Acid Metabolism; Arginine and proline metabolism
K09065	1393	0	1393	Metabolism; Amino Acid Metabolism; Arginine and proline metabolism
K06447	1211	0	1211	Metabolism; Amino Acid Metabolism; Arginine and proline metabolism
K01484	1156	0	1156	Metabolism; Amino Acid Metabolism; Arginine and proline metabolism
K10796	1124	1100	25	Metabolism; Amino Acid Metabolism; Arginine and proline metabolism
K10793	1120	1100	20	Metabolism; Amino Acid Metabolism; Arginine and proline metabolism
K10795	1118	1100	18	Metabolism; Amino Acid Metabolism; Arginine and proline metabolism
K01474	1087	4	1083	Metabolism; Amino Acid Metabolism; Arginine and proline metabolism
K00619	933	0	933	Metabolism; Amino Acid Metabolism; Arginine and proline metabolism
K00318	803	64	739	Metabolism; Amino Acid Metabolism; Arginine and proline metabolism
K05526	769	0	769	Metabolism; Amino Acid Metabolism; Arginine and proline metabolism
K12658	749	8	742	Metabolism; Amino Acid Metabolism; Arginine and proline metabolism
K13747	688	0	688	Metabolism; Amino Acid Metabolism; Arginine and proline metabolism
K09470	448	0	448	Metabolism; Amino Acid Metabolism; Arginine and proline metabolism
K12254	432	0	432	Metabolism; Amino Acid Metabolism; Arginine and proline metabolism
K03343	365	0	365	Metabolism; Amino Acid Metabolism; Arginine and proline metabolism
K01584	352	0	352	Metabolism; Amino Acid Metabolism; Arginine and proline metabolism
K00491	304	53	251	Metabolism; Amino Acid Metabolism; Arginine and proline metabolism
K13043	198	0	198	Metabolism; Amino Acid Metabolism; Arginine and proline metabolism
K12255	190	0	190	Metabolism; Amino Acid Metabolism; Arginine and proline metabolism
K08687	52	0	52	Metabolism; Amino Acid Metabolism; Arginine and proline metabolism
K02626	25	0	25	Metabolism; Amino Acid Metabolism; Arginine and proline metabolism
K01583	22	0	21	Metabolism; Amino Acid Metabolism; Arginine and proline metabolism
K12253	22	0	22	Metabolism; Amino Acid Metabolism; Arginine and proline metabolism
K10794	19	0	19	Metabolism; Amino Acid Metabolism; Arginine and proline metabolism
K12659	3	0	3	Metabolism; Amino Acid Metabolism; Arginine and proline metabolism
K00934	1	0	1	Metabolism; Amino Acid Metabolism; Arginine and proline metabolism
K00262	20712	9542	11170	Metabolism; Amino Acid Metabolism; Arginine and proline metabolism|Metabolism; Amino Acid Metabolism; Alanine, aspartate and glutamate metabolism|Metabolism; Energy Metabolism; Nitrogen metabolism
K00260	15422	65	15357	Metabolism; Amino Acid Metabolism; Arginine and proline metabolism|Metabolism; Amino Acid Metabolism; Alanine, aspartate and glutamate metabolism|Metabolism; Energy Metabolism; Nitrogen metabolism
K05597	362	0	362	Metabolism; Amino Acid Metabolism; Arginine and proline metabolism|Metabolism; Metabolism of Other Amino Acids; D-Glutamine and D-glutamate metabolism|Metabolism; Amino Acid Metabolism; Alanine, aspartate and glutamate metabolism|Metabolism; Energy Metabolism; Nitrogen metabolism
K00926	127634	124446	3189	Metabolism; Amino Acid Metabolism; Arginine and proline metabolism|Metabolism; Nucleotide Metabolism; Purine metabolism|Metabolism; Energy Metabolism; Nitrogen metabolism
K00789	257208	226746	30462	Metabolism; Amino Acid Metabolism; Cysteine and methionine metabolism
K01243	234490	226705	7784	Metabolism; Amino Acid Metabolism; Cysteine and methionine metabolism
K08967	210238	198125	12113	Metabolism; Amino Acid Metabolism; Cysteine and methionine metabolism
K00547	124628	121980	2648	Metabolism; Amino Acid Metabolism; Cysteine and methionine metabolism
K01251	114715	99117	15598	Metabolism; Amino Acid Metabolism; Cysteine and methionine metabolism
K08963	113671	99062	14609	Metabolism; Amino Acid Metabolism; Cysteine and methionine metabolism
K00772	113242	99031	14211	Metabolism; Amino Acid Metabolism; Cysteine and methionine metabolism
K08964	105027	99062	5965	Metabolism; Amino Acid Metabolism; Cysteine and methionine metabolism
K09880	104956	99031	5926	Metabolism; Amino Acid Metabolism; Cysteine and methionine metabolism
K10764	104576	99117	5459	Metabolism; Amino Acid Metabolism; Cysteine and methionine metabolism
K01740	7221	2598	4623	Metabolism; Amino Acid Metabolism; Cysteine and methionine metabolism
K00899	4874	215	4658	Metabolism; Amino Acid Metabolism; Cysteine and methionine metabolism
K05396	949	0	949	Metabolism; Amino Acid Metabolism; Cysteine and methionine metabolism
K08966	270	31	238	Metabolism; Amino Acid Metabolism; Cysteine and methionine metabolism
K08965	138	16	123	Metabolism; Amino Acid Metabolism; Cysteine and methionine metabolism
K01011	445277	399082	46193	Metabolism; Amino Acid Metabolism; Cysteine and methionine metabolism|Genetic Information Processing; Folding, Sorting and Degradation; Sulfur relay system
K00558	29423	16177	13246	Metabolism; Amino Acid Metabolism; Cysteine and methionine metabolism|Genetic Information Processing; Replication and Repair; Chromosome|Genetic Information Processing; Replication and Repair; DNA replication proteins
K07173	125892	123299	2593	Metabolism; Amino Acid Metabolism; Cysteine and methionine metabolism|Human Diseases; Infectious Diseases; Vibrio cholerae pathogenic cycle
K09758	205984	200887	5097	Metabolism; Amino Acid Metabolism; Cysteine and methionine metabolism|Metabolism; Amino Acid Metabolism; Alanine, aspartate and glutamate metabolism
K08969	8446	7904	543	Metabolism; Amino Acid Metabolism; Cysteine and methionine metabolism|Metabolism; Amino Acid Metabolism; Amino acid related enzymes
K01762	1	0	1	Metabolism; Amino Acid Metabolism; Cysteine and methionine metabolism|Metabolism; Amino Acid Metabolism; Amino acid related enzymes
K14155	227312	223436	3876	Metabolism; Amino Acid Metabolism; Cysteine and methionine metabolism|Metabolism; Amino Acid Metabolism; Amino acid related enzymes|Metabolism; Energy Metabolism; Sulfur metabolism|Metabolism; Metabolism of Other Amino Acids; Selenocompound metabolism|Metabolism; Energy Metabolism; Nitrogen metabolism
K01611	105278	99082	6197	Metabolism; Amino Acid Metabolism; Cysteine and methionine metabolism|Metabolism; Amino Acid Metabolism; Arginine and proline metabolism
K01752	173849	164834	9015	Metabolism; Amino Acid Metabolism; Cysteine and methionine metabolism|Metabolism; Amino Acid Metabolism; Glycine, serine and threonine metabolism
K01697	2426	0	2426	Metabolism; Amino Acid Metabolism; Cysteine and methionine metabolism|Metabolism; Amino Acid Metabolism; Glycine, serine and threonine metabolism
K00544	15	0	15	Metabolism; Amino Acid Metabolism; Cysteine and methionine metabolism|Metabolism; Amino Acid Metabolism; Glycine, serine and threonine metabolism
K01758	9721	0	9721	Metabolism; Amino Acid Metabolism; Cysteine and methionine metabolism|Metabolism; Amino Acid Metabolism; Glycine, serine and threonine metabolism|Metabolism; Metabolism of Other Amino Acids; Selenocompound metabolism|Metabolism; Energy Metabolism; Nitrogen metabolism
K00928	355105	325529	29576	Metabolism; Amino Acid Metabolism; Cysteine and methionine metabolism|Metabolism; Amino Acid Metabolism; Lysine biosynthesis|Metabolism; Amino Acid Metabolism; Glycine, serine and threonine metabolism
K00133	255509	224350	31158	Metabolism; Amino Acid Metabolism; Cysteine and methionine metabolism|Metabolism; Amino Acid Metabolism; Lysine biosynthesis|Metabolism; Amino Acid Metabolism; Glycine, serine and threonine metabolism
K00003	229622	211779	17843	Metabolism; Amino Acid Metabolism; Cysteine and methionine metabolism|Metabolism; Amino Acid Metabolism; Lysine biosynthesis|Metabolism; Amino Acid Metabolism; Glycine, serine and threonine metabolism
K12524	3940	0	3940	Metabolism; Amino Acid Metabolism; Cysteine and methionine metabolism|Metabolism; Amino Acid Metabolism; Lysine biosynthesis|Metabolism; Amino Acid Metabolism; Glycine, serine and threonine metabolism
K12526	2773	0	2773	Metabolism; Amino Acid Metabolism; Cysteine and methionine metabolism|Metabolism; Amino Acid Metabolism; Lysine biosynthesis|Metabolism; Amino Acid Metabolism; Glycine, serine and threonine metabolism
K12525	864	0	864	Metabolism; Amino Acid Metabolism; Cysteine and methionine metabolism|Metabolism; Amino Acid Metabolism; Lysine biosynthesis|Metabolism; Amino Acid Metabolism; Glycine, serine and threonine metabolism
K05884	197	0	197	Metabolism; Amino Acid Metabolism; Cysteine and methionine metabolism|Metabolism; Energy Metabolism; Methane metabolism
K01738	346582	311104	35477	Metabolism; Amino Acid Metabolism; Cysteine and methionine metabolism|Metabolism; Energy Metabolism; Sulfur metabolism
K00640	137658	107757	29901	Metabolism; Amino Acid Metabolism; Cysteine and methionine metabolism|Metabolism; Energy Metabolism; Sulfur metabolism
K00641	116465	99140	17326	Metabolism; Amino Acid Metabolism; Cysteine and methionine metabolism|Metabolism; Energy Metabolism; Sulfur metabolism
K00651	110987	109368	1619	Metabolism; Amino Acid Metabolism; Cysteine and methionine metabolism|Metabolism; Energy Metabolism; Sulfur metabolism
K12339	1395	87	1309	Metabolism; Amino Acid Metabolism; Cysteine and methionine metabolism|Metabolism; Energy Metabolism; Sulfur metabolism
K01739	13130	9107	4024	Metabolism; Amino Acid Metabolism; Cysteine and methionine metabolism|Metabolism; Energy Metabolism; Sulfur metabolism|Metabolism; Metabolism of Other Amino Acids; Selenocompound metabolism
K01760	121460	113639	7821	Metabolism; Amino Acid Metabolism; Cysteine and methionine metabolism|Metabolism; Energy Metabolism; Sulfur metabolism|Metabolism; Metabolism of Other Amino Acids; Selenocompound metabolism|Metabolism; Energy Metabolism; Nitrogen metabolism
K00548	117163	99140	18025	Metabolism; Amino Acid Metabolism; Cysteine and methionine metabolism|Metabolism; Metabolism of Cofactors and Vitamins; One carbon pool by folate|Metabolism; Metabolism of Other Amino Acids; Selenocompound metabolism
K00797	114198	99062	15135	Metabolism; Amino Acid Metabolism; Cysteine and methionine metabolism|Metabolism; Metabolism of Other Amino Acids; beta-Alanine metabolism|Metabolism; Metabolism of Other Amino Acids; Glutathione metabolism|Metabolism; Amino Acid Metabolism; Arginine and proline metabolism
K00549	130737	113398	17338	Metabolism; Amino Acid Metabolism; Cysteine and methionine metabolism|Metabolism; Metabolism of Other Amino Acids; Selenocompound metabolism
K01761	1277	21	1256	Metabolism; Amino Acid Metabolism; Cysteine and methionine metabolism|Metabolism; Metabolism of Other Amino Acids; Selenocompound metabolism
K00872	130707	118044	12663	Metabolism; Amino Acid Metabolism; Glycine, serine and threonine metabolism
K00281	114769	99117	15652	Metabolism; Amino Acid Metabolism; Glycine, serine and threonine metabolism
K00108	107264	99051	8212	Metabolism; Amino Acid Metabolism; Glycine, serine and threonine metabolism
K02204	104654	99485	5167	Metabolism; Amino Acid Metabolism; Glycine, serine and threonine metabolism
K01620	102975	98888	4087	Metabolism; Amino Acid Metabolism; Glycine, serine and threonine metabolism
K00130	11290	35	11255	Metabolism; Amino Acid Metabolism; Glycine, serine and threonine metabolism
K00302	6526	178	6347	Metabolism; Amino Acid Metabolism; Glycine, serine and threonine metabolism
K00303	6032	178	5853	Metabolism; Amino Acid Metabolism; Glycine, serine and threonine metabolism
K00304	5208	176	5032	Metabolism; Amino Acid Metabolism; Glycine, serine and threonine metabolism
K00305	5176	176	5001	Metabolism; Amino Acid Metabolism; Glycine, serine and threonine metabolism
K01753	1902	648	1255	Metabolism; Amino Acid Metabolism; Glycine, serine and threonine metabolism
K00060	1812	27	1784	Metabolism; Amino Acid Metabolism; Glycine, serine and threonine metabolism
K00301	1622	0	1622	Metabolism; Amino Acid Metabolism; Glycine, serine and threonine metabolism
K13745	1281	88	1194	Metabolism; Amino Acid Metabolism; Glycine, serine and threonine metabolism
K00283	891	53	838	Metabolism; Amino Acid Metabolism; Glycine, serine and threonine metabolism
K00282	891	53	838	Metabolism; Amino Acid Metabolism; Glycine, serine and threonine metabolism
K00315	399	0	399	Metabolism; Amino Acid Metabolism; Glycine, serine and threonine metabolism
K00499	218	0	218	Metabolism; Amino Acid Metabolism; Glycine, serine and threonine metabolism
K10674	178	0	178	Metabolism; Amino Acid Metabolism; Glycine, serine and threonine metabolism
K06720	178	0	178	Metabolism; Amino Acid Metabolism; Glycine, serine and threonine metabolism
K06718	170	0	170	Metabolism; Amino Acid Metabolism; Glycine, serine and threonine metabolism
K00314	110	0	110	Metabolism; Amino Acid Metabolism; Glycine, serine and threonine metabolism
K11440	12	12	0	Metabolism; Amino Acid Metabolism; Glycine, serine and threonine metabolism
K00613	481	0	481	Metabolism; Amino Acid Metabolism; Glycine, serine and threonine metabolism|Metabolism; Amino Acid Metabolism; Arginine and proline metabolism
K08688	222	0	222	Metabolism; Amino Acid Metabolism; Glycine, serine and threonine metabolism|Metabolism; Amino Acid Metabolism; Arginine and proline metabolism
K01754	132669	110562	22106	Metabolism; Amino Acid Metabolism; Glycine, serine and threonine metabolism|Metabolism; Amino Acid Metabolism; Valine, leucine and isoleucine biosynthesis
K00058	137904	115867	22036	Metabolism; Amino Acid Metabolism; Glycine, serine and threonine metabolism|Metabolism; Energy Metabolism; Methane metabolism
K01079	122511	107414	15096	Metabolism; Amino Acid Metabolism; Glycine, serine and threonine metabolism|Metabolism; Energy Metabolism; Methane metabolism
K02203	651	0	651	Metabolism; Amino Acid Metabolism; Glycine, serine and threonine metabolism|Metabolism; Energy Metabolism; Methane metabolism
K01733	243882	217126	26758	Metabolism; Amino Acid Metabolism; Glycine, serine and threonine metabolism|Metabolism; Metabolism of Cofactors and Vitamins; Vitamin B6 metabolism
K00013	127238	110159	17079	Metabolism; Amino Acid Metabolism; Histidine metabolism
K02501	126933	110159	16773	Metabolism; Amino Acid Metabolism; Histidine metabolism
K02500	126875	110159	16716	Metabolism; Amino Acid Metabolism; Histidine metabolism
K00765	126732	110159	16573	Metabolism; Amino Acid Metabolism; Histidine metabolism
K01814	126699	110159	16541	Metabolism; Amino Acid Metabolism; Histidine metabolism
K01693	124831	110159	14671	Metabolism; Amino Acid Metabolism; Histidine metabolism
K02502	124039	110141	13898	Metabolism; Amino Acid Metabolism; Histidine metabolism
K01496	107839	101639	6199	Metabolism; Amino Acid Metabolism; Histidine metabolism
K01523	107628	101571	6057	Metabolism; Amino Acid Metabolism; Histidine metabolism
K11755	24471	2134	22337	Metabolism; Amino Acid Metabolism; Histidine metabolism
K04486	13124	12139	984	Metabolism; Amino Acid Metabolism; Histidine metabolism
K01590	6368	6209	161	Metabolism; Amino Acid Metabolism; Histidine metabolism
K01089	4074	0	4074	Metabolism; Amino Acid Metabolism; Histidine metabolism
K01712	3913	48	3865	Metabolism; Amino Acid Metabolism; Histidine metabolism
K01468	3511	42	3469	Metabolism; Amino Acid Metabolism; Histidine metabolism
K01479	3123	408	2715	Metabolism; Amino Acid Metabolism; Histidine metabolism
K05603	622	0	620	Metabolism; Amino Acid Metabolism; Histidine metabolism
K01437	7	0	7	Metabolism; Amino Acid Metabolism; Histidine metabolism|Metabolism; Amino Acid Metabolism; Alanine, aspartate and glutamate metabolism
K01745	4484	39	4445	Metabolism; Amino Acid Metabolism; Histidine metabolism|Metabolism; Energy Metabolism; Nitrogen metabolism
K01714	265413	224569	40844	Metabolism; Amino Acid Metabolism; Lysine biosynthesis
K01439	258752	236125	22628	Metabolism; Amino Acid Metabolism; Lysine biosynthesis
K00215	254926	224363	30563	Metabolism; Amino Acid Metabolism; Lysine biosynthesis
K01586	243139	224364	18776	Metabolism; Amino Acid Metabolism; Lysine biosynthesis
K01778	233814	215958	17857	Metabolism; Amino Acid Metabolism; Lysine biosynthesis
K00674	136510	114734	21775	Metabolism; Amino Acid Metabolism; Lysine biosynthesis
K05822	109872	109622	250	Metabolism; Amino Acid Metabolism; Lysine biosynthesis
K03340	186	0	186	Metabolism; Amino Acid Metabolism; Lysine biosynthesis
K05827	32	0	32	Metabolism; Amino Acid Metabolism; Lysine biosynthesis
K05826	27	0	27	Metabolism; Amino Acid Metabolism; Lysine biosynthesis
K05831	17	0	17	Metabolism; Amino Acid Metabolism; Lysine biosynthesis
K05824	5	0	5	Metabolism; Amino Acid Metabolism; Lysine biosynthesis
K01705	2	0	2	Metabolism; Amino Acid Metabolism; Lysine biosynthesis
K00841	279964	277757	2207	Metabolism; Amino Acid Metabolism; Lysine biosynthesis|Metabolism; Amino Acid Metabolism; Amino acid related enzymes
K10206	16374	0	16374	Metabolism; Amino Acid Metabolism; Lysine biosynthesis|Metabolism; Amino Acid Metabolism; Amino acid related enzymes
K14267	1214	87	1127	Metabolism; Amino Acid Metabolism; Lysine biosynthesis|Metabolism; Amino Acid Metabolism; Amino acid related enzymes
K03918	114	0	114	Metabolism; Amino Acid Metabolism; Lysine biosynthesis|Metabolism; Amino Acid Metabolism; Amino acid related enzymes
K00821	224316	198061	26254	Metabolism; Amino Acid Metabolism; Lysine biosynthesis|Metabolism; Amino Acid Metabolism; Amino acid related enzymes|Metabolism; Amino Acid Metabolism; Arginine and proline metabolism
K05830	3	0	3	Metabolism; Amino Acid Metabolism; Lysine biosynthesis|Metabolism; Amino Acid Metabolism; Amino acid related enzymes|Metabolism; Amino Acid Metabolism; Arginine and proline metabolism
K00930	256768	209919	46849	Metabolism; Amino Acid Metabolism; Lysine biosynthesis|Metabolism; Amino Acid Metabolism; Arginine and proline metabolism
K00145	244648	209919	34727	Metabolism; Amino Acid Metabolism; Lysine biosynthesis|Metabolism; Amino Acid Metabolism; Arginine and proline metabolism
K01655	23	0	23	Metabolism; Amino Acid Metabolism; Lysine biosynthesis|Metabolism; Carbohydrate Metabolism; Pyruvate metabolism
K05823	125776	125225	552	Metabolism; Amino Acid Metabolism; Lysine biosynthesis|Metabolism; Enzyme Families; Peptidases
K01928	380599	348544	32056	Metabolism; Amino Acid Metabolism; Lysine biosynthesis|Metabolism; Glycan Biosynthesis and Metabolism; Peptidoglycan biosynthesis
K01929	257222	226773	30449	Metabolism; Amino Acid Metabolism; Lysine biosynthesis|Metabolism; Glycan Biosynthesis and Metabolism; Peptidoglycan biosynthesis
K01843	103634	99149	4484	Metabolism; Amino Acid Metabolism; Lysine degradation
K03897	811	21	790	Metabolism; Amino Acid Metabolism; Lysine degradation
K03896	358	0	358	Metabolism; Amino Acid Metabolism; Lysine degradation
K03895	350	0	350	Metabolism; Amino Acid Metabolism; Lysine degradation
K03894	349	0	349	Metabolism; Amino Acid Metabolism; Lysine degradation
K00471	303	0	303	Metabolism; Amino Acid Metabolism; Lysine degradation
K14269	244	0	244	Metabolism; Amino Acid Metabolism; Lysine degradation
K01844	83	0	83	Metabolism; Amino Acid Metabolism; Lysine degradation
K00292	19	0	19	Metabolism; Amino Acid Metabolism; Lysine degradation
K14268	197	0	197	Metabolism; Amino Acid Metabolism; Lysine degradation|Metabolism; Amino Acid Metabolism; Amino acid related enzymes
K00290	476	0	476	Metabolism; Amino Acid Metabolism; Lysine degradation|Metabolism; Amino Acid Metabolism; Lysine biosynthesis
K00293	10	0	10	Metabolism; Amino Acid Metabolism; Lysine degradation|Metabolism; Amino Acid Metabolism; Lysine biosynthesis
K00252	4203	18	4185	Metabolism; Amino Acid Metabolism; Lysine degradation|Metabolism; Amino Acid Metabolism; Tryptophan metabolism|Metabolism; Lipid Metabolism; Fatty acid metabolism|Metabolism; Xenobiotics Biodegradation and Metabolism; Benzoate degradation
K01582	9182	37	9145	Metabolism; Amino Acid Metabolism; Lysine degradation|Metabolism; Biosynthesis of Other Secondary Metabolites; Tropane, piperidine and pyridine alkaloid biosynthesis
K00658	119929	99170	20759	Metabolism; Amino Acid Metabolism; Lysine degradation|Metabolism; Carbohydrate Metabolism; Citrate cycle (TCA cycle)
K00164	119675	99170	20504	Metabolism; Amino Acid Metabolism; Lysine degradation|Metabolism; Carbohydrate Metabolism; Citrate cycle (TCA cycle)|Metabolism; Amino Acid Metabolism; Tryptophan metabolism
K01423	9229	103	9126	Metabolism; Amino Acid Metabolism; Lysine degradation|Metabolism; Metabolism of Cofactors and Vitamins; Biotin metabolism
K01912	5756	204	5553	Metabolism; Amino Acid Metabolism; Phenylalanine metabolism
K05710	2684	0	2684	Metabolism; Amino Acid Metabolism; Phenylalanine metabolism
K05708	680	0	680	Metabolism; Amino Acid Metabolism; Phenylalanine metabolism
K05712	554	0	554	Metabolism; Amino Acid Metabolism; Phenylalanine metabolism
K05709	488	0	488	Metabolism; Amino Acid Metabolism; Phenylalanine metabolism
K05714	365	0	365	Metabolism; Amino Acid Metabolism; Phenylalanine metabolism
K05711	310	0	310	Metabolism; Amino Acid Metabolism; Phenylalanine metabolism
K05713	59	0	59	Metabolism; Amino Acid Metabolism; Phenylalanine metabolism
K10797	16	0	16	Metabolism; Amino Acid Metabolism; Phenylalanine metabolism
K00129	23	0	23	Metabolism; Amino Acid Metabolism; Phenylalanine metabolism|Metabolism; Amino Acid Metabolism; Histidine metabolism|Metabolism; Metabolism of Other Amino Acids; beta-Alanine metabolism|Metabolism; Carbohydrate Metabolism; Glycolysis / Gluconeogenesis|Metabolism; Xenobiotics Biodegradation and Metabolism; Metabolism of xenobiotics by cytochrome P450|Metabolism; Amino Acid Metabolism; Tyrosine meta…
K00285	215894	198449	17445	Metabolism; Amino Acid Metabolism; Phenylalanine metabolism|Metabolism; Energy Metabolism; Nitrogen metabolism
K00146	103375	99040	4335	Metabolism; Amino Acid Metabolism; Phenylalanine metabolism|Metabolism; Xenobiotics Biodegradation and Metabolism; Styrene degradation
K13829	205896	198061	7834	Metabolism; Amino Acid Metabolism; Phenylalanine, tyrosine and tryptophan biosynthesis
K00014	136552	112487	24066	Metabolism; Amino Acid Metabolism; Phenylalanine, tyrosine and tryptophan biosynthesis
K01626	135163	115885	19278	Metabolism; Amino Acid Metabolism; Phenylalanine, tyrosine and tryptophan biosynthesis
K00800	129145	110912	18233	Metabolism; Amino Acid Metabolism; Phenylalanine, tyrosine and tryptophan biosynthesis
K01736	129042	110825	18218	Metabolism; Amino Acid Metabolism; Phenylalanine, tyrosine and tryptophan biosynthesis
K00766	126472	102094	24378	Metabolism; Amino Acid Metabolism; Phenylalanine, tyrosine and tryptophan biosynthesis
K04518	122843	107514	15327	Metabolism; Amino Acid Metabolism; Phenylalanine, tyrosine and tryptophan biosynthesis
K01817	118597	102104	16493	Metabolism; Amino Acid Metabolism; Phenylalanine, tyrosine and tryptophan biosynthesis
K01609	118270	102094	16176	Metabolism; Amino Acid Metabolism; Phenylalanine, tyrosine and tryptophan biosynthesis
K01657	118067	100186	17880	Metabolism; Amino Acid Metabolism; Phenylalanine, tyrosine and tryptophan biosynthesis
K01658	116075	100244	15833	Metabolism; Amino Acid Metabolism; Phenylalanine, tyrosine and tryptophan biosynthesis
K03786	115997	99149	16848	Metabolism; Amino Acid Metabolism; Phenylalanine, tyrosine and tryptophan biosynthesis
K04092	104146	99031	5115	Metabolism; Amino Acid Metabolism; Phenylalanine, tyrosine and tryptophan biosynthesis
K05358	103838	99031	4808	Metabolism; Amino Acid Metabolism; Phenylalanine, tyrosine and tryptophan biosynthesis
K00891	26695	11794	14900	Metabolism; Amino Acid Metabolism; Phenylalanine, tyrosine and tryptophan biosynthesis
K01735	24424	10152	14272	Metabolism; Amino Acid Metabolism; Phenylalanine, tyrosine and tryptophan biosynthesis
K03785	15521	12450	3072	Metabolism; Amino Acid Metabolism; Phenylalanine, tyrosine and tryptophan biosynthesis
K03856	11518	1629	9889	Metabolism; Amino Acid Metabolism; Phenylalanine, tyrosine and tryptophan biosynthesis
K04516	8823	8411	412	Metabolism; Amino Acid Metabolism; Phenylalanine, tyrosine and tryptophan biosynthesis
K06208	8404	31	8373	Metabolism; Amino Acid Metabolism; Phenylalanine, tyrosine and tryptophan biosynthesis
K14170	5230	173	5058	Metabolism; Amino Acid Metabolism; Phenylalanine, tyrosine and tryptophan biosynthesis
K04093	1086	0	1086	Metabolism; Amino Acid Metabolism; Phenylalanine, tyrosine and tryptophan biosynthesis
K13498	889	0	889	Metabolism; Amino Acid Metabolism; Phenylalanine, tyrosine and tryptophan biosynthesis
K13497	751	1	750	Metabolism; Amino Acid Metabolism; Phenylalanine, tyrosine and tryptophan biosynthesis
K06209	701	508	193	Metabolism; Amino Acid Metabolism; Phenylalanine, tyrosine and tryptophan biosynthesis
K13853	686	106	581	Metabolism; Amino Acid Metabolism; Phenylalanine, tyrosine and tryptophan biosynthesis
K01850	578	0	578	Metabolism; Amino Acid Metabolism; Phenylalanine, tyrosine and tryptophan biosynthesis
K13503	318	0	318	Metabolism; Amino Acid Metabolism; Phenylalanine, tyrosine and tryptophan biosynthesis
K09483	130	0	130	Metabolism; Amino Acid Metabolism; Phenylalanine, tyrosine and tryptophan biosynthesis
K01713	113	0	113	Metabolism; Amino Acid Metabolism; Phenylalanine, tyrosine and tryptophan biosynthesis
K13832	52	0	52	Metabolism; Amino Acid Metabolism; Phenylalanine, tyrosine and tryptophan biosynthesis
K11646	19	0	19	Metabolism; Amino Acid Metabolism; Phenylalanine, tyrosine and tryptophan biosynthesis
K00211	17	0	17	Metabolism; Amino Acid Metabolism; Phenylalanine, tyrosine and tryptophan biosynthesis
K05887	1	0	1	Metabolism; Amino Acid Metabolism; Phenylalanine, tyrosine and tryptophan biosynthesis
K01695	118993	102094	16896	Metabolism; Amino Acid Metabolism; Phenylalanine, tyrosine and tryptophan biosynthesis|Metabolism; Amino Acid Metabolism; Glycine, serine and threonine metabolism
K01696	117574	100556	17018	Metabolism; Amino Acid Metabolism; Phenylalanine, tyrosine and tryptophan biosynthesis|Metabolism; Amino Acid Metabolism; Glycine, serine and threonine metabolism
K06001	295	0	295	Metabolism; Amino Acid Metabolism; Phenylalanine, tyrosine and tryptophan biosynthesis|Metabolism; Amino Acid Metabolism; Glycine, serine and threonine metabolism
K00500	2488	0	2487	Metabolism; Amino Acid Metabolism; Phenylalanine, tyrosine and tryptophan biosynthesis|Metabolism; Amino Acid Metabolism; Phenylalanine metabolism
K04517	118453	109707	8748	Metabolism; Amino Acid Metabolism; Phenylalanine, tyrosine and tryptophan biosynthesis|Metabolism; Biosynthesis of Other Secondary Metabolites; Novobiocin biosynthesis
K00210	12396	184	12212	Metabolism; Amino Acid Metabolism; Phenylalanine, tyrosine and tryptophan biosynthesis|Metabolism; Biosynthesis of Other Secondary Metabolites; Novobiocin biosynthesis
K00220	675	1	674	Metabolism; Amino Acid Metabolism; Phenylalanine, tyrosine and tryptophan biosynthesis|Metabolism; Biosynthesis of Other Secondary Metabolites; Novobiocin biosynthesis
K14187	220	0	220	Metabolism; Amino Acid Metabolism; Phenylalanine, tyrosine and tryptophan biosynthesis|Metabolism; Biosynthesis of Other Secondary Metabolites; Novobiocin biosynthesis
K04103	107506	99228	8278	Metabolism; Amino Acid Metabolism; Tryptophan metabolism
K00486	9619	0	9619	Metabolism; Amino Acid Metabolism; Tryptophan metabolism
K01556	2974	19	2955	Metabolism; Amino Acid Metabolism; Tryptophan metabolism
K00453	2622	20	2602	Metabolism; Amino Acid Metabolism; Tryptophan metabolism
K00452	1529	16	1513	Metabolism; Amino Acid Metabolism; Tryptophan metabolism
K03392	623	16	608	Metabolism; Amino Acid Metabolism; Tryptophan metabolism
K00466	367	0	367	Metabolism; Amino Acid Metabolism; Tryptophan metabolism
K00429	1420	0	1420	Metabolism; Amino Acid Metabolism; Tryptophan metabolism|Metabolism; Energy Metabolism; Methane metabolism
K01667	531	0	531	Metabolism; Amino Acid Metabolism; Tryptophan metabolism|Metabolism; Energy Metabolism; Nitrogen metabolism
K02510	101893	98855	3038	Metabolism; Amino Acid Metabolism; Tyrosine metabolism
K02509	17295	16308	987	Metabolism; Amino Acid Metabolism; Tyrosine metabolism
K05921	1319	1	1319	Metabolism; Amino Acid Metabolism; Tyrosine metabolism
K00450	1248	0	1248	Metabolism; Amino Acid Metabolism; Tyrosine metabolism
K00151	745	26	719	Metabolism; Amino Acid Metabolism; Tyrosine metabolism
K00483	584	28	555	Metabolism; Amino Acid Metabolism; Tyrosine metabolism
K00484	310	87	224	Metabolism; Amino Acid Metabolism; Tyrosine metabolism
K01557	296	0	296	Metabolism; Amino Acid Metabolism; Tyrosine metabolism
K00455	217	3	214	Metabolism; Amino Acid Metabolism; Tyrosine metabolism
K00468	5	0	5	Metabolism; Amino Acid Metabolism; Tyrosine metabolism
K00599	728769	675445	53326	Metabolism; Amino Acid Metabolism; Tyrosine metabolism|Metabolism; Amino Acid Metabolism; Histidine metabolism|Metabolism; Xenobiotics Biodegradation and Metabolism; Polycyclic aromatic hydrocarbon degradation
K01592	1	0	1	Metabolism; Amino Acid Metabolism; Tyrosine metabolism|Metabolism; Biosynthesis of Other Secondary Metabolites; Isoquinoline alkaloid biosynthesis
K01668	3	0	3	Metabolism; Amino Acid Metabolism; Tyrosine metabolism|Metabolism; Energy Metabolism; Nitrogen metabolism
K00457	11826	19	11808	Metabolism; Amino Acid Metabolism; Tyrosine metabolism|Metabolism; Metabolism of Cofactors and Vitamins; Ubiquinone and other terpenoid-quinone biosynthesis|Metabolism; Amino Acid Metabolism; Phenylalanine metabolism
K01826	4849	185	4663	Metabolism; Amino Acid Metabolism; Tyrosine metabolism|Metabolism; Xenobiotics Biodegradation and Metabolism; Benzoate degradation
K01800	2835	0	2835	Metabolism; Amino Acid Metabolism; Tyrosine metabolism|Metabolism; Xenobiotics Biodegradation and Metabolism; Styrene degradation
K00451	2492	19	2473	Metabolism; Amino Acid Metabolism; Tyrosine metabolism|Metabolism; Xenobiotics Biodegradation and Metabolism; Styrene degradation
K01555	913	0	913	Metabolism; Amino Acid Metabolism; Tyrosine metabolism|Metabolism; Xenobiotics Biodegradation and Metabolism; Styrene degradation
K00052	116670	99876	16793	Metabolism; Amino Acid Metabolism; Valine, leucine and isoleucine biosynthesis
K09011	100	0	100	Metabolism; Amino Acid Metabolism; Valine, leucine and isoleucine biosynthesis
K00020	20138	5655	14484	Metabolism; Amino Acid Metabolism; Valine, leucine and isoleucine degradation
[truncated: 3,975 more rows]
